# Supplementary material for: Analysis of Human Gut Microbiome: Taxonomy and Metabolic Functions in Thai Adults
Source: Genes (Basel). 2021 Feb 25;12(3):331. doi: 10.3390/genes12030331 (PMC7996147; doi:10.3390/genes12030331)
Supplement: Supplementary file 1 [file genes-12-00331-s001.zip]

Archive with 3 entries (2 files):
- Supplementary_files/
- Supplementary_files/FigureS1.pdf
- Supplementary_files/genes-supplementary_tables - minor revision.xlsx
