# Supplementary material for: Analysis of Human Gut Microbiome: Taxonomy and Metabolic Functions in Thai Adults
Source: Genes (Basel). 2021 Feb 25;12(3):331. doi: 10.3390/genes12030331 (PMC7996147; doi:10.3390/genes12030331)
Supplement: Supplementary file 1 [file genes-12-00331-s001.zip › Supplementary_files/genes-supplementary_tables - minor revision.xlsx]

## Sheet: Index
Analysis of human gut microbiome: taxonomy and metabolic functions in Thai adults Nachon Raethong 1, Massalin Nakphaichit 2, Narissara Suratannon 3, Witida Sathitkowitchai 2,4, Wanlapa Weerapakorn 3, Suttipun Keawsompong 2 and Wanwipa Vongsangnak 1,5,* 1 Department of Zoology, Faculty of Science, Kasetsart University, Bangkok 10900, Thailand 2 Department of Biotechnology, Faculty of Agro-Industry…
List of Supplementary Tables:
Supplementary Table S1: Demographic characteristics of 56 Thai adults participated in the study cohort.
Supplementary Table S2: The energy and nutrient contents of the recorded foods of 56 Thai adults.
Supplementary Table S3: The energy distribution of the recorded foods of 56 Thai adults.
Supplementary Table S4: The relative abundances of the 10 dominant bacterial families identified in the fecal samples of 56 Thai adults.
Supplementary Table S5: Spearman’s correlation between the abundance of the dominant bacterial families and demographic and clinical characteristics of 56 Thai adults.
Supplementary Table S6: Whole metagenome shotgun (WMGS) sequencing data of the ten selected samples out of 56 Thai adults.
Supplementary Table S7: The list of unique KOs for the meta-gene catalogue of Thai gut microbiome.
Supplementary Table S8: Bacterial community-wide metabolic functional analysis of gut microbiome involved in carbohydrate metabolism.

## Sheet: Supplementary Table S1
Supplementary Table S1: Demographic characteristics of 56 Thai adults participated in the study cohort.
Sample Code	Demographic characteristics
	Address	Sex	Age	BMI
			(years)	(kg/m2)
1062-J-Pa-V0D0	Bangkok	Female	32	20.45
1063-S-P-V0D0	Bangkok	Female	30	24.56
1064-P-I-V0D0	Nonthaburi	Male	23	20.5
1065-K-S-V0D0	Bangkok	Female	32	19.47
1066-S-C-V0D0	Bangkok	Female	29	19.88
161-N-B-V0D0	Bangkok	Female	37	20.04
162-S-S-V0D0	Samut Prakan	Female	21	20.96
163-A-H-V0D0	Bangkok	Male	28	22.89
164-S-SM-V0D0	Bangkok	Female	34	20.9
165-A-Ho-V0D0	Bangkok	Female	35	21.35
166-B-M-V0D0	Samut Prakan	Female	31	19.09
261-D-P-V0D0	Bangkok	Male	34	19.23
262-K-W-V0D0	Bangkok	Female	37	22.92
263-N-C-V0D0	Bangkok	Female	29	22.11
264-W-C-V0D0	Bangkok	Female	29	19
265-N-W-V0D0	Pathum Thani	Male	30	24.98
266-N-T-V0D0	Bangkok	Female	36	19.79
361-S-U-V0D0	Bangkok	Female	27	18.63
362-P-O-V0D0	Bangkok	Female	26	19.23
363-N-S-V0D0	Samut Prakan	Female	32	20.21
364-S-R-V0D0	Bangkok	Female	31	23.83
365-S-N-V0D0	Samut Prakan	Male	32	24.69
366-T-K-V0D0	Bangkok	Female	36	18.58
461-K-B-V0D0	Bangkok	Female	32	19.65
462-A-L-V0D0	Bangkok	Female	39	24.53
463-P-C-V0D0	Bangkok	Male	27	24.76
464-S-W-V0D0	Bangkok	Female	33	23.61
465-N-L-V0D0	Bangkok	Female	39	19.15
466-Y-Y-V0D0	Bangkok	Female	35	19.27
561-J-S-V0D0	Bangkok	Female	36	22.63
563-T-S-V0D0	Bangkok	Male	38	24.64
564-P-M-V0D0	Bangkok	Female	22	18.51
565-K-U-V0D0	Bangkok	Female	31	18.73
566-W-S-V0D0	Samut Prakan	Female	32	24.87
661-R-B-V0D0	Bangkok	Female	23	22.19
662-W-T-V0D0	Bangkok	Female	22	22.38
663-K-W-V0D0	Bangkok	Female	36	23.29
664-P-L-V0D0	Bangkok	Female	31	20.49
665-S-J-V0D0	Bangkok	Female	23	23.63
666-J-P-V0D0	Bangkok	Female	23	19.52
761-C-T-V0D0	Bangkok	Female	27	21.09
762-A-A-V0D0	Bangkok	Female	26	20.43
763-P-P-V0D0	Bangkok	Female	34	20.57
764-T-L-V0D0	Bangkok	Male	24	23.45
765-S-N-V0D0	Bangkok	Female	27	23.93
766-S-T-V0D0	Bangkok	Female	26	20.51
861-P-Pr-V0D0	Bangkok	Female	37	23.01
862-P-Pe-V0D0	Bangkok	Female	22	20.72
863-C-J-V0D0	Bangkok	Female	29	19.33
864-I-S-V0D0	Bangkok	Female	33	18.9
865-Y-P-V0D0	Bangkok	Male	28	19.43
866-W-S-V0D0	Bangkok	Female	25	20.39
961-T-I-V0D0	Bangkok	Male	38	22.05
963-P-S-V0D0	Nonthaburi	Male	26	21.75
965-T-K-V0D0	Bangkok	Male	22	22.5
966-J-S-V0D0	Bangkok	Male	23	20.79

## Sheet: Supplementary Table S2
Supplementary Table S2: The energy and nutrient contents of the recorded foods of 56 Thai adults.
ID	Sample Code	All Nutrients (35 Items)
		ENER (kcal)	CHO (g)	SUGAR (g)	PRO (g)	PROA (g)	PROV (g)	FAT (g)	SATFAT (g)	CHOLE (mg)	CA (mg)	P (mg)	FE (mg)	FEA (mg)	FEV (mg)	K (mg)	NA (mg)	CU (mg)	MG (mg)	SE (mcg)	ZN (mg)	VITA (RAE)	RETOL (mcg)	CARTB (mcg)	VITB1 (mg)	VITB2 (mg)	VITB6 (mg)	VITB12 (mcg)	VITC (mg)	NIA (mg)	VITE (mg)	FBC (g)	FBD (g)	PHYT (mg)	ASH (g)	WATER (g)
PID161	161-N-B-V0D0	1349.74	209.867	81.6638	50.2399	17.4629	8.22636	34.3688	12.0961	298.065	975.167	518.924	10.0066	1.59687	5.17655	1139.79	3775.17	0.544998	63.6128	22.3651	2.31268	187.279	142.395	530.506	0.576682	1.25301	0.259565	0.398849	49.4236	9.72605	0.596991	0.3388	7.64936	6.31911	17.599	908.693
PID165	165-A-Ho-V0D0	3421.4	386.058	102.297	150.289	31.426	6.43444	141.78	9.16876	105.935	958.526	594.994	18.554	1.9104	2.64522	1270.75	6503.81	0.51028	0.30306	5.0923	2.34904	39.9608	16.15	280.21	2.26905	1.25825	0.06428	0.004	0	14.4271	0.02686	0	53.4434	11.2976	32.3567	711.958
PID262	262-K-W-V0D0	1041.39	152.987	82.568	44.704	24.0452	19.0252	27.847	9.4768	199.339	841.721	599.635	6.03323	1.49267	4.45149	1747.3	927.394	0.933936	54.3376	46.0123	4.71043	447.871	297.789	830.09	0.865708	1.92782	0.607579	4.88528	42.2636	6.10096	4.4839	0.099	9.03852	66.241	11.0004	1043.46
PID264	264-W-C-V0D0	1261.32	184.133	64.5465	42.9681	14.4725	12.3578	39.2132	12.8077	110.318	279.852	333.711	4.27264	0.991615	1.62054	605.898	1402.58	0.272068	26.1333	15.3399	2.39059	82.0576	78.5468	40.1005	0.201353	0.297754	0.170789	0.174849	17.3627	5.28877	0.603237	0	3.30167	3.0293	13.4462	822.555
PID362	362-P-O-V0D0	1728.81	227.989	20.5627	44.2822	22.9746	8.94912	71.0804	21.1197	250.787	252.055	319.308	4.42776	1.4452	2.44181	736.447	3008.37	0.356819	35.167	50.4386	3.57747	154.462	150.464	31.0788	0.941563	0.450271	0.613831	0.5404	4.339	10.3106	1.54857	0.0428	6.89307	1.27152	10.8441	423.504
PID363	363-N-S-V0D0	1572.23	160.916	92.7131	85.9766	79.687	6.12356	64.9623	18.4539	708.769	156.863	763.812	8.41306	5.79935	2.44768	1286.42	703.016	3.68297	35.3995	50.3394	7.16947	13409.3	13271.7	1652.63	1.16151	2.39585	0.380505	9.76208	146.091	18.2265	4.62304	0.15055	5.50206	21.7826	6.73614	1078.38
PID462	462-A-L-V0D0	2119.27	151.28	64.9409	54.5303	31.5835	22.9468	144.003	28.0017	565.031	867.034	753.144	10.2245	3.08109	7.14323	2451.65	1727.19	0.80375	93.6547	95.0115	6.20277	892.509	291.393	7213.54	1.25519	1.79008	0.685936	2.77278	346.728	10.4525	10.8466	0	16.8215	0.22082	11.9772	1105.89
PID463	463-P-C-V0D0	1236.33	165.406	50.1781	53.9231	43.3193	6.53856	39.891	13.1507	286.806	134.499	389.792	4.84168	2.6186	1.40408	589.266	907.786	0.341599	5.23717	24.7894	3.27379	129.975	117.499	149.711	0.81511	0.517332	0.20136	0.4398	5.11505	2.83477	0.56937	0.04488	5.90611	43.5835	7.04175	508.259
PID561	561-J-S-V0D0	572.495	74.1506	24.3795	23.54	10.8752	1.1742	20.1925	5.32479	52.1102	225.199	146.28	15.9904	13.3242	1.90868	326.727	1753.08	0.217305	29.1803	0.1086	1.994	467.961	277.12	90.5544	0.534569	0.581745	0.0170037	0.5738	24.1857	2.96446	0.91726	0	2.96764	5.27503	7.17811	137.717
PID563	563-T-S-V0D0	801.713	123.158	29.6467	35.108	23.8297	6.70934	18.739	6.35225	108.16	60.8186	362.211	5.7655	3.60301	2.08577	789.756	1109.7	1.29087	30.0957	7.19873	1.41104	2615.07	2587.93	267.68	1.02911	0.772782	0.102041	3.52074	78.8473	11.2182	3.54469	0.00109	10.1791	1.18872	6.84406	569.898
PID663	663-K-W-V0D0	1106.92	125.063	25.6718	44.9801	33.3386	8.10717	47.4164	6.7825	237.529	161.854	569.732	4.61009	2.05994	1.85495	1151.5	1215.35	0.573324	86.2041	55.5399	2.75363	228.169	145.247	992.352	0.289839	0.564865	0.493735	1.30006	56.1489	13.9419	2.55962	0.061976	6.63928	1.61294	7.28846	507.648
PID664	664-P-L-V0D0	1117.56	150.893	48.6549	40.3868	28.3367	9.87114	39.1606	9.31798	62.2763	194.77	332.868	5.70514	1.05685	4.15142	883.095	3333.98	0.30634	109.588	14.6476	2.96835	126.189	34.9497	1086.86	1.02411	0.560499	0.250508	0.0237099	28.6062	6.60935	0.0790774	0.0341376	2.79342	8.12125	12.6476	715.303
PID762	762-A-A-V0D0	988.248	156.186	79.0768	34.5321	25.8461	8.68593	25.0421	8.1535	298.527	176.621	589.272	4.07286	1.40711	2.66575	1618.84	540.88	0.421691	19.3993	30.4252	3.90061	173.271	165.018	76.9178	0.54822	0.719083	0.297775	0.547117	254.407	8.53217	1.35127	0	8.05932	1.40985	4.25666	965.728
PID763	763-P-P-V0D0	1316.51	173.472	44.7641	76.3394	62.0921	11.5407	35.2517	12.2769	291.599	305.92	798.112	5.31903	2.74205	2.5315	1086.29	1457.11	0.457423	77.8645	5.94167	5.13073	101.024	122.124	250.325	0.490741	0.886113	0.0729288	0.700191	26.5	6.59625	0.149805	0.0239813	6.64963	25.4673	16.2033	622.334
PID861	861-P-Pr-V0D0	1377.47	225.435	81.8005	45.8946	28.1592	17.7353	32.461	3.72875	223.975	211.09	430.045	16.8713	9.72445	7.14055	1745.29	2776.48	0.735077	77.7906	41.0407	3.40866	139.026	87.7148	384.058	0.578885	0.72128	0.288608	0.910056	114.489	6.77191	3.18463	0.0502694	11.096	2.67993	14.5748	870.232
PID866	866-W-S-V0D0	1636.1	230.401	73.0265	47.185	34.2288	10.0198	58.4176	13.9659	211.21	149.311	512.588	12.1182	6.93878	4.30794	889.163	2085.06	1.25458	23.7155	15.1542	4.25024	2892.98	2859.63	400.748	1.18462	0.96999	0.151458	2.01082	69.9369	8.53849	1.00558	0.0523247	11.8009	38.7541	10.9324	586.869
PID965	965-T-K-V0D0	907.732	85.8457	12.3266	72.8489	66.1322	5.96421	30.3282	9.84999	216.379	36.0749	660.884	5.67097	4.63774	1.03323	1123.62	602.507	0.48931	11.3545	25.6232	4.92177	9.24725	1.752	41.8204	2.77986	0.962685	0.461146	0.23963	9.38524	14.0224	0.46961	0	1.87796	0	5.12568	321.136
PID1064	1064-P-I-V0D0	1507.85	112.395	28.5677	69.5097	59.3774	6.74372	86.6922	28.0002	481.508	203.316	743.723	7.90801	4.88405	1.71276	1216.73	2936.26	0.450694	29.6216	44.2248	2.35067	264.564	259.756	6.58438	1.49304	0.835154	0.338833	0.91935	6.52618	12.8065	1.03192	0.007266	2.81283	2.18291	12.1507	571.119
PID1066	1066-S-C-V0D0	1966.99	276.87	91.5246	86.6598	54.2576	20.3838	56.9859	13.9071	549.401	533.928	860.982	7.36344	3.04909	3.98927	1508.88	2298.36	0.862716	63.5382	56.1345	6.81165	419.198	289.481	1568.38	0.448878	1.28558	0.268684	1.5167	29.586	15.4474	1.28344	0.299659	9.02744	0.980642	11.8071	1316.37
PID164	164-S-SM-V0D0	1610.9	167.273	36.2489	82.3622	67.1609	13.1517	68.0394	38.8817	206.666	159.117	828.279	10.0262	3.25678	6.04026	1553.65	6095.22	0.468707	86.2077	22.9562	4.98574	63.9131	35.8874	463.458	1.13805	0.443852	0.439965	0.056064	3.0278	12.3633	0.161925	0.032	6.80811	32.1345	20.9488	1412.42
PID166	166-B-M-V0D0	2196.26	206.955	84.5652	161.906	147.52	14.3592	80.0918	28.024	454.863	260.247	1199.53	11.1999	6.88137	4.15832	2293.09	2636.28	0.8915	105.254	87.1517	6.72636	102.22	86.9458	188.58	4.88339	1.63364	1.90035	1.37155	54.75	46.027	1.66431	0.01218	6.85647	1.10516	17.3099	1491.54
PID261	261-D-P-V0D0	1219.31	77.7666	10.4233	79.3347	70.0416	7.63918	65.656	21.5933	509.38	118.089	808.659	6.13683	4.11985	1.38343	1678.52	3140.9	0.654571	64.6226	44.9528	3.73885	327.956	253.562	1238.32	3.35747	1.99249	0.46579	0.882971	9.22574	17.9193	1.99911	0.156317	5.05273	31.7759	15.0837	377.24
PID266	266-N-T-V0D0	716.48	90.8923	24.7022	29.9053	17.5676	9.14431	25.9211	7.45823	84.6385	328.544	473.086	3.13959	0.995065	1.56857	980.753	885.275	0.411868	28.9551	24.8143	2.55913	123.84	111.456	144.381	0.737356	0.74576	0.166928	0.13988	43.8696	18.234	0.733814	0.0150052	7.02669	0.557366	6.12185	592.068
PID365	365-S-N-V0D0	3790.37	331.379	95.0066	281.39	256.655	21.4678	148.811	42.4241	937.098	421.238	711.146	20.739	12.8246	7.73624	1451.15	4329.53	0.766023	14.6321	37.5559	7.23722	15.0277	1.6227	186.702	3.10383	1.60539	0.612981	0.250096	5.18728	19.0444	2.09502	0.02436	7.28435	0.203609	18.3048	1246.16
PID366	366-T-K-V0D0	750.637	77.3531	17.8037	25.9995	13.034	4.06694	37.4697	10.2099	64.4086	102.133	343.799	2.72345	0.787439	1.50343	674.951	867.913	0.253381	33.828	32.2813	1.41206	104.191	56.4522	572.5	0.811901	0.333495	0.422872	0.85503	42.943	4.80262	0.848763	0.0456032	4.4763	0.243295	5.67314	403.398
PID464	464-S-W-V0D0	1135.4	164.738	47.4942	55.3036	45.9727	9.31734	28.359	8.8559	316.896	133.318	503.931	5.2543	2.71824	2.51685	907.068	1690.05	0.33444	12.2073	25.0853	3.98802	189.228	180.216	108.947	0.965038	0.561872	0.194224	0.556044	2.30619	9.08753	0.701992	0.004268	2.21684	12.1357	5.85639	860.11
PID465	465-N-L-V0D0	1354.27	194.696	97.5863	47.5259	20.9284	11.6125	42.8199	3.19118	160.865	640.795	457.741	9.29791	3.8378	2.72053	827.104	2250.82	0.410685	70.2133	20.8234	1.97307	227.152	156.301	851.003	0.530037	1.10383	0.344727	0.735872	114.02	5.66633	2.55578	0.21864	13.236	0.0517	15.1872	820.63
PID565	565-K-U-V0D0	4540.72	459.72	180.436	246.03	144.529	69.6127	190.858	61.1708	1.1375	1269.79	550.447	22.7388	0	21.2131	1783.18	7236.95	2.93315	110.956	0	7.75279	183.631	63.634	1442.48	1.234	0.895562	0	0	156.101	8.05415	3.56632	0.4104	52.8926	0	43.7522	1263.51
PID662	662-W-T-V0D0	1339.37	163.66	66.5386	45.2951	15.5466	27.699	55.9495	37.4403	80.8348	705.577	530.405	10.6617	1.84067	8.19585	818.537	3817.1	0.364214	78.7532	24.1499	3.62608	705.787	427.146	3378.1	0.895269	0.83505	0.260519	1.63964	25.0414	11.9933	32.0951	0.0368307	13.3906	113.452	15.1299	375.458
PID666	666-J-P-V0D0	1211.02	130.588	25.8003	46.2172	28.1666	10.1291	55.9783	17.9064	101.694	136.78	348.337	8.02896	1.39747	5.75283	749.876	5245.05	0.254991	63.0668	14.9917	2.44744	80.0492	49.5605	525.717	0.750502	0.591392	0.24273	0.123833	13.4646	6.30311	0.318901	0.141758	5.75574	4.26707	20.3718	494.865
PID761	761-C-T-V0D0	356.517	38.6595	13.895	18.7202	9.1646	7.6881	14.111	4.24085	196.721	82.6906	100.249	2.32804	0.74665	1.25152	456.446	1303.33	0.417525	4.97809	26.8112	1.81723	178.235	80.5796	192.222	0.185937	0.2579	0.308335	3.72319	3.32174	0.951201	4.02894	0.0684	1.45306	0	5.81888	330.62
PID764	764-T-L-V0D0	1403.41	163.103	10.6229	80.8715	68.404	12.1681	47.5016	11.9291	746.62	117.685	724.159	6.91008	5.54123	1.2775	1373.85	2050.95	0.593417	73.1397	122.903	7.02316	286.205	274.279	60.8751	1.76242	1.04659	1.28334	2.43735	149.743	16.198	2.61986	0.13184	5.0022	19.2828	9.99348	570.353
PID862	862-P-Pe-V0D0	1935.52	223.799	85.3656	70.6005	46.157	24.0866	84.2139	29.9884	730.393	368.648	661.799	10.8037	3.82732	6.95905	1192.26	2286.34	0.788858	37.1565	102.979	4.83539	484.508	383.683	240.794	1.04328	0.897463	0.667607	4.78939	40.7224	9.29398	9.16803	0.1584	6.11201	0.109115	10.9303	561.254
PID864	864-I-S-V0D0	1075.92	118.495	35.1824	47.8044	36.4864	11.1507	45.6352	13.6946	139.151	345.842	570.125	5.04048	1.9782	3.02071	1259.48	1721.2	0.375961	44.0754	35.2034	4.55247	142.504	111.559	385.472	0.821744	1.03044	0.277462	0.690556	122.818	22.0933	1.3722	0.0491944	5.42944	3.5343	9.18071	638.879
PID961	961-T-I-V0D0	1470.39	184.527	76.3965	52.9381	37.666	13.794	57.8367	18.2296	399.783	781.115	1017.61	9.07506	2.89541	4.57595	1168.32	1282.26	0.558312	19.9931	51.229	4.41043	470.055	452.317	167.678	0.600075	1.58583	0.546267	0.943372	16.4464	32.7741	2.54655	0	4.84263	17.2333	9.08487	841.69
PID1065	1065-K-S-V0D0	666.417	42.6822	10.9469	74.7311	51.305	14.071	21.8627	8.80275	184.905	594.336	487.162	4.41428	1.869	2.41803	1171.27	2122.74	0.57598	52.771	48.6234	2.41239	234.002	13.266	2672.92	3.18668	0.527954	1.49283	1.82729	25.3629	11.2009	11.0658	0	3.52095	1.8265	9.27379	337.202
PID162	162-S-S-V0D0	968.845	127.429	89.1748	48.0212	18.8304	1.5068	29.6713	7.50357	127.255	284.025	497.232	12.1474	1.13788	1.79708	1143.1	4633.01	0.566964	179.124	9.65709	3.17878	87.3133	50.6527	321.306	0.49504	0.201404	0.19827	0.137842	32.9885	2.74848	0.0865461	0	14.3848	0.1641	20.6982	568.627
PID163	163-A-H-V0D0	1115.41	146.846	40.4102	50.7557	41.0624	9.67195	36.1122	10.9419	106.829	566.798	783.6	5.69341	3.72187	1.96128	1454.55	1721.8	0.546506	14.7868	24.493	4.17385	304.499	153.984	1806.25	1.03593	1.18184	0.295592	0.00153468	25.0106	33.3529	0.31728	0	4.30674	0.805817	10.1034	868.385
PID263	263-N-C-V0D0	1321.46	192.846	66.6955	43.5198	28.7768	9.8159	41.7768	15.231	116.462	65.6229	448.397	4.5097	1.03144	2.21917	1513.18	1427.93	0.507413	75.1281	47.2856	4.02983	147.18	137.728	107.22	1.45038	0.520598	0.532525	0.30713	18.0328	10.0998	1.73654	0.0209088	6.88521	0.364596	7.41383	516.969
PID265	265-N-W-V0D0	1224.63	151.989	61.8163	66.4547	48.7616	10.4956	38.9841	18.2371	275.113	174.68	633.08	7.01207	2.367	4.00007	876.676	2274.54	0.360648	9.74316	4.8183	4.65118	20.3002	15.0128	63.262	0.570768	0.588904	0.08148	0	1.1	8.79526	22.5836	0.1517	4.36758	99.7786	11.9918	2053.74
PID361	361-S-U-V0D0	788.925	99.9529	24.5242	41.8238	32.2939	8.44722	24.6464	9.27869	274.354	192.712	430.871	6.49083	4.54413	1.71134	797.109	2136.86	0.37614	34.7716	32.664	3.05335	177.844	105.668	825.633	0.922766	0.715712	0.210441	0.569112	19.8929	7.06326	1.05995	0	4.23277	25.5888	8.66983	870.66
PID364	364-S-R-V0D0	1068.51	159.774	80.8108	29.7867	19.6273	6.98463	34.4739	6.73895	78.2854	74.2	202.751	5.1804	2.19448	2.82313	436.438	1564.57	0.209695	20.3417	9.17063	2.31502	10.7921	1.111	0.61039	0.372713	0.291694	0.166912	0.408321	0.0404	4.67539	0.09514	0	1.35488	3.81119	6.02541	575.33
PID461	461-K-B-V0D0	2381.13	140.353	21.0386	243.073	229.005	12.4757	94.1584	31.3724	525.379	129.671	1985.38	11.4707	7.2859	3.6422	3779.3	6064.56	1.51678	45.672	13.4476	11.3735	85.672	77.1278	455.011	6.09624	3.37627	0.331012	0.129048	5.10046	62.7211	0.0773055	0.0785341	6.66249	13.5496	28.7055	676.664
PID466	466-Y-Y-V0D0	1190.24	96.8743	4.61737	82.9982	74.7599	8.05342	52.3059	21.7019	341.208	102.071	594.051	28.5753	25.8344	2.67958	866.801	3281.79	0.439802	18.7315	36.1314	4.02326	131.941	115.403	197.173	1.65745	0.678223	0.499878	0.613422	7.23598	9.26147	0.661911	0.0029106	2.47197	18.1143	15.8153	589.435
PID564	564-P-M-V0D0	1169.17	175.382	75.2169	57.6194	33.4608	14.7943	26.3512	5.47193	163.122	438.708	515.46	16.4434	2.63684	12.9512	1921.23	3253.29	0.927256	28.2171	40.3685	4.4234	674.564	30.0925	7733.59	1.04329	0.942143	0.419962	0.811439	161.479	7.27594	1.64779	2.59065	13.7177	0	20.4337	1392.02
PID566	566-W-S-V0D0	876.965	69.1941	16.7544	49.052	38.4076	10.5317	44.8866	9.48405	97.8222	351.112	405.64	19.4226	8.93609	1.22012	293.878	1435.04	0.139649	13.992	21.139	1.86007	682.645	675.283	108.336	0.384139	1.39963	0.124144	0.600558	4.86045	9.6415	0.603253	0.021659	1.43349	12.0397	9.40492	589.087
PID661	661-R-B-V0D0	663.974	104.885	31.1247	34.5165	28.7154	5.80108	11.8186	3.59513	157.014	221.889	342.667	8.65585	5.09414	3.56171	250.743	395.853	0.17152	36.0514	13.6751	3.84855	330.194	146.849	2200.18	1.16239	1.0326	1.3714	0.894665	30.426	23.2319	2.71612	0	1.49198	0	1.71595	114.235
PID665	665-S-J-V0D0	1220.61	205.963	1.1069	42.4895	32.2863	8.23974	25.1998	3.68745	260.671	180.42	557.701	14.9993	1.53615	12.744	389.493	848.409	0.16854	5.31313	28.6192	1.51887	158.232	81.5481	920.204	34.9594	0.560694	0.23169	0.5107	145	14.278	0.54968	10.32	0.3663	0	15.3392	2667.61
PID765	765-S-N-V0D0	1679.1	186.547	66.1874	70.5519	52.148	11.5535	72.301	23.3806	114.593	225.91	445.119	9.61659	2.84494	5.87956	1198.66	2407.86	0.705275	36.3936	10.4372	4.48422	341.801	1.28124	1578.49	1.80568	0.894407	0.142369	0.654319	85.2277	7.68884	1.17448	0.198	10.6408	29.107	12.5786	770.363
PID766	766-S-T-V0D0	1562.87	223.406	72.5916	55.3965	29.869	12.8357	49.7398	21.7169	209.482	304.91	480.082	6.28542	1.71418	3.85107	1165.14	1485.52	0.777584	43.316	47.6889	4.28257	178.276	73.7233	323.5	4.68227	1.60147	0.644953	0.492266	44.6604	9.77285	1.18523	0	7.75879	1.16133	8.51794	785.656
PID863	863-C-J-V0D0	1569.54	223.222	55.6767	71.2273	53.7339	13.2897	43.5273	11.0255	584.482	244.671	602.125	9.53843	3.83065	3.11374	2034.14	2327.08	0.796995	45.3232	58.7249	6.43605	239.915	196.601	557.337	2.89682	1.1333	0.472384	1.05348	72.544	13.0617	1.79463	0.0567978	10.2877	2.10556	13.5471	751.462
PID865	865-Y-P-V0D0	889.048	109.5	19.4617	29.3509	16.0522	11.9038	37.0717	10.8823	242.805	176.43	325.616	5.31143	1.05578	4.20683	851.679	991.721	0.421286	20.2002	43.8195	2.4462	419.558	115.59	3647.11	0.902729	0.544446	0.3979	0.500756	60.9029	7.22715	1.12783	0.20264	6.8921	6.8722	6.21159	359.08
PID963	963-P-S-V0D0	1402.82	195.32	75.5791	52.3054	41.1037	5.48174	45.8134	7.86394	571.271	118.922	577.073	4.60626	2.9403	1.44596	809.53	2741.96	0.202159	33.048	77.3096	2.6315	320.549	291.619	0	0.897181	0.787803	0.867755	2.8116	1.95498	8.25456	4.32374	0	3.82668	0	8.38763	690.062
PID966	966-J-S-V0D0	783.282	104.213	46.2683	53.2146	41.7148	7.4703	17.0634	2.52861	203.279	190.091	424.856	8.46628	2.32533	4.1088	1414.61	2546.29	1.15544	53.5153	11.4705	3.20965	119.541	31.9309	1125.89	0.425092	0.394503	0.177695	0.062524	36.8501	6.40274	0.190513	0.00609	7.16971	4.44156	13.7145	660.375
PID1062	1062-J-Pa-V0D0	1596.81	189.015	45.7225	65.9255	31.8999	24.5678	64.1164	20.1175	370.609	340.645	568.328	7.88693	1.9387	5.78545	1467.73	2943.6	0.399709	48.2746	54.6916	3.7834	382.181	182.748	2383.73	1.10657	1.15285	0.634592	2.22472	10.2389	7.99619	4.0464	0	7.95634	3.81119	12.9966	742.331
PID1063	1063-S-P-V0D0	1173.86	139.236	44.1874	61.8751	53.4222	8.42772	41.0467	14.291	306.758	346.821	439.713	6.76704	4.52337	2.20982	955.65	1280.83	0.485642	29.3252	24.3412	3.63895	203.473	167.256	464.697	1.69969	1.05554	0.174411	0.564169	28.4857	8.5153	0.55442	0.05929	5.44767	13.7732	7.33384	1028.23
*Abbreviated nutrients are as follows: ENER, Energy; CHO, Carbohydrate; SUGAR, Sugars; PRO, Protein; PROA, Protein-Animal; PROV, Protein-Vegetable; FAT, Fat; SATFAT, Total Saturated Fatty acid; CHOLE, Cholesterol; CA, Calcium; P, Phosphorus; FE, Iron; FEA, Iron-Animal; FEV, Iron-Vegetable; K, Potassium; NA, Sodium; CU, Copper; MG, Magnesium; SE, Selenium; ZN, Zinc; VITA, Vitamin A; RETOL, Retinol…

## Sheet: Supplementary Table S3
Supplementary Table S3: The energy distribution of the recorded foods of 56 Thai adults.
ID	Sample Code	Energy (kcal)	Energy Distribution (%)
			Carbohydrate	Protein	Total fat
PID161	161-N-B-V0D0	1349.74	62.1945	14.8887	22.9168
PID165	165-A-Ho-V0D0	3421.4	45.1344	17.5705	37.2951
PID262	262-K-W-V0D0	1041.39	58.7627	17.171	24.0663
PID264	264-W-C-V0D0	1261.32	58.3937	13.6263	27.98
PID362	362-P-O-V0D0	1728.81	52.7506	10.2457	37.0037
PID363	363-N-S-V0D0	1572.23	40.9395	21.8738	37.1867
PID462	462-A-L-V0D0	2119.27	28.5533	10.2923	61.1544
PID463	463-P-C-V0D0	1236.33	53.5149	17.4461	29.039
PID561	561-J-S-V0D0	572.495	51.8087	16.4473	31.7439
PID563	563-T-S-V0D0	801.713	61.4472	17.5165	21.0363
PID663	663-K-W-V0D0	1106.92	45.1932	16.2541	38.5527
PID664	664-P-L-V0D0	1117.56	54.0078	14.4553	31.5369
PID762	762-A-A-V0D0	988.248	63.2171	13.9771	22.8058
PID763	763-P-P-V0D0	1316.51	52.7065	23.1945	24.099
PID861	861-P-Pr-V0D0	1377.47	65.4636	13.3272	21.2092
PID866	866-W-S-V0D0	1636.1	56.3292	11.536	32.1348
PID965	965-T-K-V0D0	907.732	37.8286	32.1015	30.0699
PID1064	1064-P-I-V0D0	1507.85	29.816	18.4394	51.7446
PID1066	1066-S-C-V0D0	1966.99	56.3032	17.6228	26.074
PID164	164-S-SM-V0D0	1610.9	41.5354	20.4513	38.0133
PID166	166-B-M-V0D0	2196.26	37.6921	29.4874	32.8205
PID261	261-D-P-V0D0	1219.31	25.5117	26.0261	48.4622
PID266	266-N-T-V0D0	716.48	50.7438	16.6957	32.5605
PID365	365-S-N-V0D0	3790.37	34.9706	29.6952	35.3342
PID366	366-T-K-V0D0	750.637	41.22	13.8546	44.9254
PID464	464-S-W-V0D0	1135.4	58.0372	19.4834	22.4794
PID465	465-N-L-V0D0	1354.27	57.506	14.0374	28.4567
PID565	565-K-U-V0D0	4540.72	40.4975	21.6732	37.8292
PID662	662-W-T-V0D0	1339.37	48.8769	13.5273	37.5958
PID666	666-J-P-V0D0	1211.02	43.133	15.2655	41.6015
PID761	761-C-T-V0D0	356.517	43.3746	21.0034	35.622
PID764	764-T-L-V0D0	1403.41	46.4876	23.05	30.4625
PID862	862-P-Pe-V0D0	1935.52	46.2509	14.5905	39.1586
PID864	864-I-S-V0D0	1075.92	44.0538	17.7725	38.1737
PID961	961-T-I-V0D0	1470.39	50.198	14.4011	35.4008
PID1065	1065-K-S-V0D0	666.417	25.6189	44.8554	29.5257
PID162	162-S-S-V0D0	968.845	52.6109	19.8262	27.5629
PID163	163-A-H-V0D0	1115.41	52.6605	18.2016	29.138
PID263	263-N-C-V0D0	1321.46	58.3739	13.1733	28.4528
PID265	265-N-W-V0D0	1224.63	49.644	21.706	28.65
PID361	361-S-U-V0D0	788.925	50.6781	21.2055	28.1164
PID364	364-S-R-V0D0	1068.51	59.812	11.1508	29.0372
PID461	461-K-B-V0D0	2381.13	23.5776	40.8332	35.5892
PID466	466-Y-Y-V0D0	1190.24	32.5561	27.8929	39.551
PID564	564-P-M-V0D0	1169.17	60.0024	19.713	20.2846
PID566	566-W-S-V0D0	876.965	31.5608	22.3736	46.0657
PID661	661-R-B-V0D0	663.974	63.1863	20.7939	16.0198
PID665	665-S-J-V0D0	1220.61	67.4952	13.924	18.5808
PID765	765-S-N-V0D0	1679.1	44.4396	16.807	38.7533
PID766	766-S-T-V0D0	1562.87	57.1785	14.1782	28.6434
PID863	863-C-J-V0D0	1569.54	56.8884	18.1524	24.9592
PID865	865-Y-P-V0D0	889.048	49.2661	13.2055	37.5283
PID963	963-P-S-V0D0	1402.82	55.6934	14.9143	29.3922
PID966	966-J-S-V0D0	783.282	53.2187	27.1752	19.6061
PID1062	1062-J-Pa-V0D0	1596.81	47.3481	16.5143	36.1376
PID1063	1063-S-P-V0D0	1173.86	47.4454	21.0842	31.4704

## Sheet: Supplementary Table S4
Supplementary Table S4: The relative abundances of the 10 dominant bacterial families identified in the fecal samples of 56 Thai adults.
Family	Relative abundance (%)
	161-N-B-V0D0	162-S-S-V0D0	163-A-H-V0D0	164-S-SM-V0D0	165-A-Ho-V0D0	166-B-M-V0D0	261-D-P-V0D0	262-K-W-V0D0	263-N-C-V0D0	264-W-C-V0D0	462-A-L-V0D0	463-P-C-V0D0	464-S-W-V0D0	465-N-L-V0D0	466-Y-Y-V0D0	861-P-Pr-V0D0	1065-K-S-V0D0	1066-S-C-V0D0	265-N-W-V0D0	266-N-T-V0D0	361-S-U-V0D0	362-P-O-V0D0	363-N-S-V0D0	364-S-R-V0D0	365-S-N-V0D0	366-T-K-V0D0	461-K-B-V0D0	561-J-S-V0D0	563-T-S-V0D0	564-P-M-V0D0	565-K-U-V0D0	566-W-S-V0D0	661-R-B-V0D0	662-W-T-V0D0	663-K-W-V0D0	664-P-L-V0D0	665-S-J-V0D0	666-J-P-V0D0	761-C-T-V0D0	762-A-A-V0D0	763-P-P-V0D0	764-T-L-V0D0	765-S-N-V0D0	766-S-T-V0D0	862-P-Pe-V0D0	863-C-J-V0D0	864-I-S-V0D0	865-Y-P-V0D0	866-W-S-V0D0
f__Lachnospiraceae	29.1279	19.4208	33.4022	44.2425	21.5709	18.7841	37.7311	49.4244	33.6835	25.4034	37.5718	36.8002	30.6852	42.9902	27.2248	62.0912	29.1124	26.5247	86.9929	34.6958	31.5105	19.0181	17.4384	41.118	52.8573	41.2589	38.1539	52.8582	39.0785	33.6708	20.9579	23.3865	59.1016	22.2349	39.9851	19.2768	38.983	57.453	30.6554	52.642	38.7212	42.2093	31.6498	20.6912	37.7223	16.3726	65.0687	30.9657	49.3573
f__Ruminococcaceae	53.8586	42.6503	13.7224	29.8322	37.5576	36.2081	20.6102	21.2101	27.0443	26.2818	28.8214	18.5426	2.43988	37.7136	63.7428	12.5865	54.7985	31.2815	1.98414	34.1053	32.2976	46.0337	45.1294	33.9544	37.0395	40.1997	32.4694	23.4369	27.5661	34.7792	46.547	44.7861	18.7611	33.6719	41.5435	51.0477	15.6053	21.9105	43.1117	33.8659	35.7994	28.9069	23.5771	43.1631	15.6835	19.1811	15.2337	25.9579	24.9173
f__Enterobacteriaceae	0.955543	0.76624	26.4917	2.65916	3.66656	0.111359	1.34568	1.44311	5.76165	0.362309	6.53757	0.689323	0.657307	0.402003	1.28133	4.89615	0.403469	1.1091	3.58817	3.07826	3.19438	1.08905	3.76839	1.63745	0.0659785	0.15097	3.59348	2.41381	0.857509	5.68373	8.85984	9.84491	7.04351	1.31041	0.13651	7.62001	19.4751	0.0495712	3.90938	0.937633	2.86489	3.81796	2.02407	3.99702	5.54059	14.4547	0	4.76706	0.199188
f__Erysipelotrichaceae	2.33217	0.760606	4.55847	0.0878309	1.98322	2.46174	0.704134	3.04249	0.580597	0.179851	5.15594	17.9496	0.086559	5.23922	0.750945	6.27893	1.56857	0.156887	2.16405	1.53429	0.987028	1.49016	0.182373	0.125203	1.43237	0.745558	0.1338	3.34494	2.74104	1.98801	0.280403	0.575571	8.5072	4.66447	0.163103	0.016418	3.39333	6.50622	6.92706	1.30286	7.45674	5.04732	5.87832	0.742408	0.275762	0.337464	1.81135	1.40863	1.06359
f__Bacteroidaceae	0.356304	22.1703	9.12164	4.17954	8.49482	12.8915	23.8858	14.5529	3.69188	4.67874	0.432696	1.7034	0	0.162559	0.234561	0.49344	0.239493	27.3375	0.777944	5.20546	9.01913	7.94156	11.7928	0.449256	0.870491	6.78202	0.0114685	0.238925	0.0426621	0.35408	10.6599	10.341	0.196102	0.854616	0.952026	7.23418	0.496647	4.81832	1.74726	7.68902	0.518759	7.74979	1.74032	2.49042	1.10622	3.74773	0.511285	0.416774	1.99376
f__Veillonellaceae	2.58321	2.38887	2.46937	13.3382	0.408235	4.25295	13.5481	2.11412	4.25919	30.6973	8.71819	3.1051	0	1.32244	5.02906	4.09479	0.0215759	2.34894	1.45453	4.24471	0.299954	0.593824	1.05063	4.54657	0.515058	2.64081	0.0993941	7.88898	0.0959898	1.0106	1.31156	1.30768	0.0283034	0.123857	3.05996	0.728549	3.03282	1.89114	1.31174	1.10423	2.79628	1.90364	2.3291	9.55328	2.23145	2.99031	0.631459	0.0549238	0.0808028
f__Bifidobacteriaceae	3.14195	0.811313	1.12671	1.08426	0.118439	9.13851	0	0.0666406	5.17662	5.05669	0.760432	1.86264	18.2044	0	0	0.992618	0.17045	1.40762	0.481464	1.08175	1.95867	0.871689	0.664076	7.86812	0.112802	1.64441	11.5928	1.14996	0.211177	5.0899	5.67591	4.86706	1.05329	12.8118	7.73322	0.0861945	0	2.07208	9.23379	0.674925	1.41236	0.0533732	22.7897	4.38366	4.41218	1.05739	0.183538	0.284311	1.41311
f__Clostridiaceae	0.218641	3.51569	0.314539	0.578472	0.302396	0.540208	0.200808	0.542317	1.91464	0.13554	1.09888	5.61096	10.1058	2.54822	0.630164	0.436063	0.59118	0.285447	0.501736	0.377523	0.394811	2.66213	0.640289	2.85265	1.97084	0.141679	4.90663	0.58503	3.07594	4.04795	0.0723622	0.17821	1.60925	3.74297	1.52643	2.13639	2.04709	1.15997	1.05524	0.273387	0.652632	2.36799	0.867797	4.1858	8.52959	1.50734	8.4078	3.22112	0.373948
f__Streptococcaceae	0.915054	0.585949	0.614995	0.212006	0	0.0663413	0	0.409036	1.35177	0.177245	5.06598	8.80406	14.5067	5.10522	0.211805	4.2344	0.368948	1.20716	0.0430783	0.399303	0	0.174786	0.52135	0.351058	0.144727	0.188131	0.252308	0.564934	0.473549	3.90226	0.771109	0.794721	0.469028	1.6473	0.503493	0.543846	2.3118	0.123928	0.108451	0.0576677	0.773118	0.325576	1.39273	0.720626	4.27906	0.71055	0.828108	0.770548	0.979029
f__Rikenellaceae	0.672119	2.55789	0	1.57793	0.0503994	1.98313	0.863216	2.27727	5.65971	1.1573	0.0492674	0	0	0.109837	0.101526	0.00573767	0	2.53416	0.0329422	5.82256	5.24535	2.22068	1.94267	0.162027	0.100032	0.659621	0	0.00893176	0.0831911	0	1.37714	1.18245	0.0181951	0.401298	0.698507	0.935826	0.0605052	0.339563	0.349452	0.106792	0.26942	1.19912	2.17304	0.188779	0.0950902	0.0412456	0.163874	1.82218	0.674609
[truncated: 8 more columns]

## Sheet: Supplementary Table S5
Supplementary Table S5: Spearman’s correlation between the abundance of the dominant bacterial families and demographic and clinical characteristics of 56 Thai adults.
Dominant bacterial family	Demographic and clinical characteristics	Correlation coefficient (r) a	p-value (p)
Ruminococcaceae	Gender	0.187099	0.167349
	Age	0.0163382	0.904868
	BMI	-0.259574	0.0533696
Lachnospiraceae	Gender	-0.12953	0.341366
	Age	0.184652	0.173074
	BMI	0.255985	0.0568744
a Under a threshold (p < 0.05), the strong, the moderate and the weak associations between the variables were defined
by the absolute value of the correlation coefficient (r) ranges of 0.5 - 1.0, 0.3 - 0.49 and 0.1 - 0.29, respectively.

## Sheet: Supplementary Table S6
Supplementary Table S6: Whole metagenome shotgun (WMGS) sequencing data of the ten selected samples out of 56 Thai adults.
Sample Code	Raw Reads (million reads)	Clean Reads (million reads)	Clean Bases (Gigabases (Gb)) a	Effective Rate (%)	BioSample ID
A_461K_BV0D0	59.2286	58.6266	17.588	98.9836	SAMN13632795
A_464S_WV0D0	42.3949	42.1205	12.6362	99.3529	SAMN13632797
A_465N_LV0D0	46.7345	46.3554	13.9066	99.1888	SAMN13632799
A_466Y_YV0D0	49.6583	49.3134	14.794	99.3054	SAMN13632801
A_564P_MV0D0	48.6726	48.2532	14.4759	99.1382	SAMN13632803
A_565K_UV0D0	53.6129	52.5265	15.758	97.9737	SAMN13632805
A_661R_BV0D0	57.3202	56.9511	17.0853	99.356	SAMN13632807
A_662W_TV0D0	73.3627	72.7678	21.8303	99.1892	SAMN13632809
A_665S_JV0D0	58.5205	58.1429	17.4429	99.3548	SAMN13632811
A_666J_PV0D0	60.4581	59.9356	17.9807	99.1357	SAMN13632813
Average±SD	55.0±8.8	54.5±8.7	16.3±2.6	99.1±0.4	PRJNA637175 b
a A large fraction of 163.5 Gigabases (Gb) in total was obtained from all clean reads. This is a total number of Clean Bases which is calculated by multiplying Sum of all clean reads by Read length. In which, Read length of this WMGS sequencing data is 2 x 150 bps.
b All BioSample identifiers are deposited under the BioProject number PRJNA637175.

## Sheet: Supplementary Table S7
Supplementary Table S7: The list of unique KOs for the meta-gene catalogue of Thai gut microbiome.
KEGG orthology (KO)	Function
K16164	K16164; acylpyruvate hydrolase [EC:3.7.1.5]
K01437	ASPA, aspA; aspartoacylase [EC:3.5.1.15]
K10175	TBX1; T-box protein 1
K14588	cueO; blue copper oxidase
K11845	USP17, DUB3; ubiquitin carboxyl-terminal hydrolase 17 [EC:3.4.19.12]
K10962	tcpQ; toxin coregulated pilus biosynthesis protein Q
K05274	KCNMA3, KCNU1, KCA5.1; potassium large conductance calcium-activated channel subfamily M alpha member 3
K20418	ido; L-isoleucine 4-hydroxylase [EC:1.14.11.45]
K02276	coxC, ctaE; cytochrome c oxidase subunit III [EC:7.1.1.9]
K06338	cotSA; spore coat protein SA
K16870	wbbL; N-acetylglucosaminyl-diphospho-decaprenol L-rhamnosyltransferase [EC:2.4.1.289]
K03890	qcrA; ubiquinol-cytochrome c reductase iron-sulfur subunit
K18455	mca; mycothiol S-conjugate amidase [EC:3.5.1.115]
K18568	thnR; CoA pyrophosphatase [EC:3.6.1.-]
K15280	SLC35C2; solute carrier family 35, member C2
K13542	cobA-hemD; uroporphyrinogen III methyltransferase / synthase [EC:2.1.1.107 4.2.1.75]
K02220	CLB1; G2/mitotic-specific cyclin 1
K16389	amphN, nysN, fscP, pimG; cytochrome P450 monooxygenase
K21568	PLR; pinoresinol/lariciresinol reductase [EC:1.23.1.1 1.23.1.2 1.23.1.3 1.23.1.4]
K20062	ART4_5_7; arrestin-related trafficking adapter 4/5/7
K15733	E1.11.1.19; dye decolorizing peroxidase [EC:1.11.1.19]
K17742	SOU1; sorbose reductase [EC:1.1.1.289]
K06563	CLEC4M, DC-SIGN2, CD209, CD299; C-type lectin domain family 4 member M
K02714	psbM; photosystem II PsbM protein
K02715	psbN; PsbN protein
K04125	GA2ox; gibberellin 2beta-dioxygenase [EC:1.14.11.13]
K02691	psaC; photosystem I subunit VII
K18354	vanK; vancomycin resistance protein VanK
K11592	DICER1, DCR1; endoribonuclease Dicer [EC:3.1.26.-]
K02710	psbI; photosystem II PsbI protein
K14800	TSR2; pre-rRNA-processing protein TSR2
K16489	SFI1; protein SFI1
K01383	BAR1; barrierpepsin [EC:3.4.23.35]
K11159	K11159; carotenoid cleavage oxygenase [EC:1.13.11.-]
K01078	PHO; acid phosphatase [EC:3.1.3.2]
K07309	ynfE; Tat-targeted selenate reductase subunit YnfE [EC:1.97.1.9]
K15039	K15039; 3-hydroxypropionate dehydrogenase (NADP+) [EC:1.1.1.298]
K09464	GCN4; general control protein GCN4
K16261	YAT; yeast amino acid transporter
K00463	IDO, INDO; indoleamine 2,3-dioxygenase [EC:1.13.11.52]
K16395	epoB; epothilone synthetase B
K05656	ABCB9, TAPL; ATP-binding cassette, subfamily B (MDR/TAP), member 9
K14158	SLC5A1, SGLT1; solute carrier family 5 (sodium/glucose cotransporter), member 1
K09274	K09274; HMG box factor, other
K19020	STAB1; stabilin-1
K18695	GPCPD1; glycerophosphocholine phosphodiesterase GPCPD1 [EC:3.1.4.2]
K02712	psbK; photosystem II PsbK protein
K19619	TDP2; tyrosyl-DNA phosphodiesterase 2 [EC:3.1.4.-]
K18667	ASCC2; activating signal cointegrator complex subunit 2
K20410	MAPKAP1, SIN1; target of rapamycin complex 2 subunit MAPKAP1
K05032	ABCC8, SUR1; ATP-binding cassette subfamily C (CFTR/MRP) member 8
K07916	RAB7L1, RAB7L; Ras-related protein Rab-7L1
K18404	TDRD3; tudor domain-containing protein 3
K13982	DDX4, VASA; probable ATP-dependent RNA helicase DDX4 [EC:3.6.4.13]
K11356	cikA; two-component system, sensor histidine kinase and response regulator [EC:2.7.13.3]
K13981	AKR1E2, AKR1CL2; 1,5-anhydro-D-fructose reductase [EC:1.1.1.263]
K02969	RP-S20e, RPS20; small subunit ribosomal protein S20e
K09187	MLL2, ALR; [histone H3]-lysine4 N-trimethyltransferase MLL2 [EC:2.1.1.354]
K14717	SLC39A11, ZIP11; solute carrier family 39 (zinc transporter), member 11
K11086	SNRPB, SMB; small nuclear ribonucleoprotein B and B'
K03102	SQD; squid
K13217	PRPF39, PRP39; pre-mRNA-processing factor 39
K12834	PHF5A; PHD finger-like domain-containing protein 5A
K10554	frcA; fructose transport system ATP-binding protein
K15545	mlc; transcriptional regulator of PTS gene
K01793	GLCE; heparosan-N-sulfate-glucuronate 5-epimerase [EC:5.1.3.17]

## Sheet: Supplementary Table S8
Supplementary Table S8: Bacterial community-wide metabolic functional analysis of gut microbiome involved in carbohydrate metabolism.
Pathway	Function	Number of Genes
		Lachnospiraceae									Ruminococcaceae
		Blautia	Enterocloster	Mediterraneibacter [Ruminococcus torques]	Roseburia	Anaerostipes	Lacrimispora	Lachnoclostridium	Coprococcus	Lachnospira	Faecalibacterium	Ruminococcus	Flavonifractor
C 00010 Glycolysis / Gluconeogenesis [PATH:ko00010]	D K00850 pfkA, PFK; 6-phosphofructokinase 1 [EC:2.7.1.11]	152	145	112	81	25	52	6	15	50	177	28	25
C 00010 Glycolysis / Gluconeogenesis [PATH:ko00010]	D K00927 PGK, pgk; phosphoglycerate kinase [EC:2.7.2.3]	50	79	98	39	37	8	1	30	18	93	30	63
C 00010 Glycolysis / Gluconeogenesis [PATH:ko00010]	D K01785 galM, GALM; aldose 1-epimerase [EC:5.1.3.3]	42	43	88	50	19	13	17	14	16	68	13	0
C 00010 Glycolysis / Gluconeogenesis [PATH:ko00010]	D K00873 PK, pyk; pyruvate kinase [EC:2.7.1.40]	19	29	74	40	11	22	23	20	13	40	18	9
C 00010 Glycolysis / Gluconeogenesis [PATH:ko00010]	D K01006 ppdK; pyruvate, orthophosphate dikinase [EC:2.7.9.1]	37	29	67	44	3	3	16	25	44	61	6	53
C 00010 Glycolysis / Gluconeogenesis [PATH:ko00010]	D K00845 glk; glucokinase [EC:2.7.1.2]	140	63	58	53	15	47	25	50	21	106	49	63
C 00010 Glycolysis / Gluconeogenesis [PATH:ko00010]	D K15633 gpmI; 2,3-bisphosphoglycerate-independent phosphoglycerate mutase [EC:5.4.2.12]	67	49	58	27	15	4	3	7	6	64	0	33
C 00010 Glycolysis / Gluconeogenesis [PATH:ko00010]	D K01835 pgm; phosphoglucomutase [EC:5.4.2.2]	104	95	48	87	6	7	18	11	17	61	50	43
C 00010 Glycolysis / Gluconeogenesis [PATH:ko00010]	D K04041 fbp3; fructose-1,6-bisphosphatase III [EC:3.1.3.11]	47	58	47	36	4	15	7	9	16	52	0	31
C 00010 Glycolysis / Gluconeogenesis [PATH:ko00010]	D K01007 pps, ppsA; pyruvate, water dikinase [EC:2.7.9.2]	57	45	46	15	4	14	12	24	13	0	0	0
C 00010 Glycolysis / Gluconeogenesis [PATH:ko00010]	D K01624 FBA, fbaA; fructose-bisphosphate aldolase, class II [EC:4.1.2.13]	37	116	42	14	77	28	1	13	8	31	7	87
C 00010 Glycolysis / Gluconeogenesis [PATH:ko00010]	D K00001 E1.1.1.1, adh; alcohol dehydrogenase [EC:1.1.1.1]	89	4	26	15	33	0	19	0	21	0	21	10
C 00010 Glycolysis / Gluconeogenesis [PATH:ko00010]	D K00134 GAPDH, gapA; glyceraldehyde 3-phosphate dehydrogenase [EC:1.2.1.12]	31	22	25	3	31	12	4	8	12	44	8	42
C 00010 Glycolysis / Gluconeogenesis [PATH:ko00010]	D K01610 E4.1.1.49, pckA; phosphoenolpyruvate carboxykinase (ATP) [EC:4.1.1.49]	24	31	23	87	3	40	6	38	14	45	3	0
C 00010 Glycolysis / Gluconeogenesis [PATH:ko00010]	D K01689 ENO, eno; enolase [EC:4.2.1.11]	88	44	21	86	11	11	0	5	4	41	4	9
C 00010 Glycolysis / Gluconeogenesis [PATH:ko00010]	D K01810 GPI, pgi; glucose-6-phosphate isomerase [EC:5.3.1.9]	24	52	19	33	6	7	10	4	9	40	30	58
C 00010 Glycolysis / Gluconeogenesis [PATH:ko00010]	D K00627 DLAT, aceF, pdhC; pyruvate dehydrogenase E2 component (dihydrolipoamide acetyltransferase) [EC:2.3.1.12]	39	37	13	0	10	13	0	40	2	2	7	30
C 00010 Glycolysis / Gluconeogenesis [PATH:ko00010]	D K01803 TPI, tpiA; triosephosphate isomerase (TIM) [EC:5.3.1.1]	0	11	8	0	20	0	2	0	0	0	0	0
C 00010 Glycolysis / Gluconeogenesis [PATH:ko00010]	D K00002 AKR1A1, adh; alcohol dehydrogenase (NADP+) [EC:1.1.1.2]	12	0	5	0	0	0	0	0	0	0	7	0
C 00010 Glycolysis / Gluconeogenesis [PATH:ko00010]	D K01223 E3.2.1.86B, bglA; 6-phospho-beta-glucosidase [EC:3.2.1.86]	15	10	3	5	15	13	39	22	0	32	12	0
C 00010 Glycolysis / Gluconeogenesis [PATH:ko00010]	D K02777 crr; sugar PTS system EIIA component [EC:2.7.1.-]	0	39	1	0	3	9	13	0	0	23	0	0
C 00010 Glycolysis / Gluconeogenesis [PATH:ko00010]	D K01222 E3.2.1.86A, celF; 6-phospho-beta-glucosidase [EC:3.2.1.86]	39	39	0	0	23	52	22	0	0	6	15	5
C 00010 Glycolysis / Gluconeogenesis [PATH:ko00010]	D K01834 PGAM, gpmA; 2,3-bisphosphoglycerate-dependent phosphoglycerate mutase [EC:5.4.2.11]	76	17	0	33	0	1	2	15	12	32	2	6
C 00010 Glycolysis / Gluconeogenesis [PATH:ko00010]	D K00128 ALDH; aldehyde dehydrogenase (NAD+) [EC:1.2.1.3]	18	11	0	0	16	10	9	48	11	0	76	5
C 00010 Glycolysis / Gluconeogenesis [PATH:ko00010]	D K01623 ALDO; fructose-bisphosphate aldolase, class I [EC:4.1.2.13]	9	7	0	0	0	0	2	0	0	0	0	0
C 00010 Glycolysis / Gluconeogenesis [PATH:ko00010]	D K15635 apgM; 2,3-bisphosphoglycerate-independent phosphoglycerate mutase [EC:5.4.2.12]	27	4	0	37	6	0	0	0	0	0	16	0
C 00010 Glycolysis / Gluconeogenesis [PATH:ko00010]	D K11645 fbaB; fructose-bisphosphate aldolase, class I [EC:4.1.2.13]	12	2	0	0	0	0	8	0	0	0	0	0
C 00010 Glycolysis / Gluconeogenesis [PATH:ko00010]	D K13953 adhP; alcohol dehydrogenase, propanol-preferring [EC:1.1.1.1]	12	0	0	0	0	0	0	0	0	0	0	0
C 00010 Glycolysis / Gluconeogenesis [PATH:ko00010]	D K00121 frmA, ADH5, adhC; S-(hydroxymethyl)glutathione dehydrogenase / alcohol dehydrogenase [EC:1.1.1.284 1.1.1.1]	2	0	0	0	0	0	0	0	0	0	0	0
C 00010 Glycolysis / Gluconeogenesis [PATH:ko00010]	D K00162 PDHB, pdhB; pyruvate dehydrogenase E1 component beta subunit [EC:1.2.4.1]	1	0	0	0	0	0	0	0	0	0	0	0
C 00010 Glycolysis / Gluconeogenesis [PATH:ko00010]	D K01596 E4.1.1.32, pckA, PCK; phosphoenolpyruvate carboxykinase (GTP) [EC:4.1.1.32]	0	0	0	0	0	0	0	0	0	0	12	44
C 00010 Glycolysis / Gluconeogenesis [PATH:ko00010]	D K00161 PDHA, pdhA; pyruvate dehydrogenase E1 component alpha subunit [EC:1.2.4.1]	0	0	0	0	0	0	0	0	0	0	0	0
C 00010 Glycolysis / Gluconeogenesis [PATH:ko00010]	D K06859 pgi1; glucose-6-phosphate isomerase, archaeal [EC:5.3.1.9]	0	0	0	0	7	8	0	0	0	0	0	0
C 00010 Glycolysis / Gluconeogenesis [PATH:ko00010]	D K13954 yiaY; alcohol dehydrogenase [EC:1.1.1.1]	0	0	0	0	1	5	0	0	0	0	0	0
C 00010 Glycolysis / Gluconeogenesis [PATH:ko00010]	D K00918 pfkC; ADP-dependent phosphofructokinase/glucokinase [EC:2.7.1.146 2.7.1.147]	0	0	0	0	0	2	0	0	0	0	0	0
C 00010 Glycolysis / Gluconeogenesis [PATH:ko00010]	D K15634 gpmB; 2,3-bisphosphoglycerate-dependent phosphoglycerate mutase [EC:5.4.2.11]	0	0	0	0	0	0	0	5	0	0	0	0
C 00010 Glycolysis / Gluconeogenesis [PATH:ko00010]	D K00131 gapN; glyceraldehyde-3-phosphate dehydrogenase (NADP+) [EC:1.2.1.9]	0	0	0	0	0	0	1	0	0	0	0	0
C 00020 Citrate cycle (TCA cycle) [PATH:ko00020]	D K01678 E4.2.1.2AB, fumB; fumarate hydratase subunit beta [EC:4.2.1.2]	49	21	61	43	4	9	0	6	31	43	23	5
C 00020 Citrate cycle (TCA cycle) [PATH:ko00020]	D K01647 CS, gltA; citrate synthase [EC:2.3.3.1]	83	28	54	27	24	12	3	23	48	53	11	42
C 00020 Citrate cycle (TCA cycle) [PATH:ko00020]	D K01681 ACO, acnA; aconitate hydratase [EC:4.2.1.3]	62	95	49	23	20	13	6	22	45	16	28	21
C 00020 Citrate cycle (TCA cycle) [PATH:ko00020]	D K00031 IDH1, IDH2, icd; isocitrate dehydrogenase [EC:1.1.1.42]	32	17	47	56	22	0	5	9	15	41	25	15
C 00020 Citrate cycle (TCA cycle) [PATH:ko00020]	D K01677 E4.2.1.2AA, fumA; fumarate hydratase subunit alpha [EC:4.2.1.2]	68	8	43	39	7	0	0	8	17	25	9	6
C 00020 Citrate cycle (TCA cycle) [PATH:ko00020]	D K00176 korD, oorD; 2-oxoglutarate ferredoxin oxidoreductase subunit delta [EC:1.2.7.3]	8	21	5	82	0	2	22	0	0	0	2	20
C 00020 Citrate cycle (TCA cycle) [PATH:ko00020]	D K01679 E4.2.1.2B, fumC, FH; fumarate hydratase, class II [EC:4.2.1.2]	5	47	0	0	3	0	17	0	0	0	0	6
C 00020 Citrate cycle (TCA cycle) [PATH:ko00020]	D K00177 korC, oorC; 2-oxoglutarate ferredoxin oxidoreductase subunit gamma [EC:1.2.7.3]	8	10	0	0	0	0	0	1	0	0	3	15
C 00020 Citrate cycle (TCA cycle) [PATH:ko00020]	D K01958 PC, pyc; pyruvate carboxylase [EC:6.4.1.1]	10	0	0	0	32	0	0	0	0	0	0	63
C 00020 Citrate cycle (TCA cycle) [PATH:ko00020]	D K01676 E4.2.1.2A, fumA, fumB; fumarate hydratase, class I [EC:4.2.1.2]	0	0	0	0	0	0	0	0	1	1	13	0
C 00020 Citrate cycle (TCA cycle) [PATH:ko00020]	D K00030 IDH3; isocitrate dehydrogenase (NAD+) [EC:1.1.1.41]	0	0	0	0	0	0	4	0	0	0	0	0
C 00030 Pentose phosphate pathway [PATH:ko00030]	D K00615 E2.2.1.1, tktA, tktB; transketolase [EC:2.2.1.1]	79	179	126	54	16	28	1	3	17	104	19	67
C 00030 Pentose phosphate pathway [PATH:ko00030]	D K00948 PRPS, prsA; ribose-phosphate pyrophosphokinase [EC:2.7.6.1]	69	36	126	21	3	38	8	4	12	35	21	10
C 00030 Pentose phosphate pathway [PATH:ko00030]	D K01057 PGLS, pgl, devB; 6-phosphogluconolactonase [EC:3.1.1.31]	14	28	61	21	4	17	13	24	29	43	26	28
C 00030 Pentose phosphate pathway [PATH:ko00030]	D K01625 eda; 2-dehydro-3-deoxyphosphogluconate aldolase / (4S)-4-hydroxy-2-oxoglutarate aldolase [EC:4.1.2.14 4.1.3.42]	10	49	57	10	8	2	4	0	16	30	3	5
C 00030 Pentose phosphate pathway [PATH:ko00030]	D K01839 deoB; phosphopentomutase [EC:5.4.2.7]	4	12	51	65	6	3	14	7	7	62	32	0
C 00030 Pentose phosphate pathway [PATH:ko00030]	D K01783 rpe, RPE; ribulose-phosphate 3-epimerase [EC:5.1.3.1]	39	28	36	29	15	5	8	7	49	38	7	19
C 00030 Pentose phosphate pathway [PATH:ko00030]	D K00616 E2.2.1.2, talA, talB; transaldolase [EC:2.2.1.2]	23	19	34	15	30	7	2	7	33	0	2	1
C 00030 Pentose phosphate pathway [PATH:ko00030]	D K01808 rpiB; ribose 5-phosphate isomerase B [EC:5.3.1.6]	85	27	23	29	10	14	0	34	21	79	11	13
C 00030 Pentose phosphate pathway [PATH:ko00030]	D K00874 kdgK; 2-dehydro-3-deoxygluconokinase [EC:2.7.1.45]	1	53	21	44	12	30	8	0	49	80	1	8
C 00030 Pentose phosphate pathway [PATH:ko00030]	D K01807 rpiA; ribose 5-phosphate isomerase A [EC:5.3.1.6]	3	3	8	4	11	3	6	27	0	10	3	0
C 00030 Pentose phosphate pathway [PATH:ko00030]	D K01619 deoC, DERA; deoxyribose-phosphate aldolase [EC:4.1.2.4]	10	19	4	0	20	18	10	2	2	42	30	30
C 00030 Pentose phosphate pathway [PATH:ko00030]	D K00852 rbsK, RBKS; ribokinase [EC:2.7.1.15]	86	70	2	36	41	42	5	0	4	49	13	33
C 00030 Pentose phosphate pathway [PATH:ko00030]	D K07404 pgl; 6-phosphogluconolactonase [EC:3.1.1.31]	21	61	0	21	0	10	1	6	12	0	32	0
C 00030 Pentose phosphate pathway [PATH:ko00030]	D K00036 G6PD, zwf; glucose-6-phosphate 1-dehydrogenase [EC:1.1.1.49 1.1.1.363]	12	14	0	0	0	0	3	0	0	0	0	0
C 00030 Pentose phosphate pathway [PATH:ko00030]	D K00033 PGD, gnd, gntZ; 6-phosphogluconate dehydrogenase [EC:1.1.1.44 1.1.1.343]	13	9	0	0	0	0	3	0	0	0	0	0
C 00030 Pentose phosphate pathway [PATH:ko00030]	D K00851 E2.7.1.12, gntK, idnK; gluconokinase [EC:2.7.1.12]	21	8	0	0	7	0	0	0	0	0	18	3
C 00030 Pentose phosphate pathway [PATH:ko00030]	D K11529 gck, gckA, GLYCTK; glycerate 2-kinase [EC:2.7.1.165]	0	5	0	0	0	0	3	0	21	68	0	15
C 00030 Pentose phosphate pathway [PATH:ko00030]	D K01053 gnl, RGN; gluconolactonase [EC:3.1.1.17]	0	5	0	0	0	0	0	0	0	27	0	0
C 00030 Pentose phosphate pathway [PATH:ko00030]	D K08094 hxlB; 6-phospho-3-hexuloisomerase [EC:5.3.1.27]	6	1	0	0	3	0	0	0	0	0	0	0
C 00030 Pentose phosphate pathway [PATH:ko00030]	D K08093 hxlA; 3-hexulose-6-phosphate synthase [EC:4.1.2.43]	15	0	0	0	15	0	5	0	0	0	0	0
C 00030 Pentose phosphate pathway [PATH:ko00030]	D K03738 aor; aldehyde:ferredoxin oxidoreductase [EC:1.2.7.5]	1	0	0	0	0	0	7	0	0	22	0	0
C 00030 Pentose phosphate pathway [PATH:ko00030]	D K01621 xfp, xpk; xylulose-5-phosphate/fructose-6-phosphate phosphoketolase [EC:4.1.2.9 4.1.2.22]	0	0	0	97	0	0	0	0	0	0	0	48
C 00030 Pentose phosphate pathway [PATH:ko00030]	D K17466 dgaC; D-glucosaminate PTS system EIIC component	0	0	0	0	14	6	0	0	0	0	0	0
C 00030 Pentose phosphate pathway [PATH:ko00030]	D K17464 dgaA; D-glucosaminate PTS system EIIA component [EC:2.7.1.203]	0	0	0	0	3	0	0	0	0	0	0	0
C 00030 Pentose phosphate pathway [PATH:ko00030]	D K17465 dgaB; D-glucosaminate PTS system EIIB component [EC:2.7.1.203]	0	0	0	0	1	0	0	0	0	0	0	0
C 00040 Pentose and glucuronate interconversions [PATH:ko00040]	D K00012 UGDH, ugd; UDPglucose 6-dehydrogenase [EC:1.1.1.22]	26	101	172	14	0	2	4	78	0	110	62	0
C 00040 Pentose and glucuronate interconversions [PATH:ko00040]	D K00008 SORD, gutB; L-iditol 2-dehydrogenase [EC:1.1.1.14]	98	69	102	9	28	26	12	7	0	58	71	23
C 00040 Pentose and glucuronate interconversions [PATH:ko00040]	D K00848 rhaB; rhamnulokinase [EC:2.7.1.5]	52	50	89	68	6	16	15	1	30	80	20	0
C 00040 Pentose and glucuronate interconversions [PATH:ko00040]	D K00854 xylB, XYLB; xylulokinase [EC:2.7.1.17]	128	39	51	5	100	33	7	54	3	0	12	9
C 00040 Pentose and glucuronate interconversions [PATH:ko00040]	D K01812 uxaC; glucuronate isomerase [EC:5.3.1.12]	188	95	50	173	76	64	66	43	55	64	102	9
C 00040 Pentose and glucuronate interconversions [PATH:ko00040]	D K01804 araA; L-arabinose isomerase [EC:5.3.1.4]	84	13	11	38	2	3	8	35	0	0	2	0
C 00040 Pentose and glucuronate interconversions [PATH:ko00040]	D K01685 uxaA; altronate hydrolase [EC:4.2.1.7]	53	71	0	14	0	9	22	0	11	31	0	24
C 00040 Pentose and glucuronate interconversions [PATH:ko00040]	D K08092 dlgD; 3-dehydro-L-gulonate 2-dehydrogenase [EC:1.1.1.130]	0	38	0	0	0	0	3	0	0	0	0	0
C 00040 Pentose and glucuronate interconversions [PATH:ko00040]	D K01686 uxuA; mannonate dehydratase [EC:4.2.1.8]	17	37	0	37	0	7	17	0	14	44	1	10
C 00040 Pentose and glucuronate interconversions [PATH:ko00040]	D K01051 E3.1.1.11; pectinesterase [EC:3.1.1.11]	1	18	0	13	0	0	24	0	52	27	0	0
C 00040 Pentose and glucuronate interconversions [PATH:ko00040]	D K01805 xylA; xylose isomerase [EC:5.3.1.5]	2	17	0	0	0	0	3	0	0	0	21	0
C 00040 Pentose and glucuronate interconversions [PATH:ko00040]	D K01213 E3.2.1.67; galacturan 1,4-alpha-galacturonidase [EC:3.2.1.67]	0	17	0	15	0	0	17	0	17	39	0	0
C 00040 Pentose and glucuronate interconversions [PATH:ko00040]	D K01815 kduI; 4-deoxy-L-threo-5-hexosulose-uronate ketol-isomerase [EC:5.3.1.17]	10	10	0	17	0	15	1	0	11	23	5	0
C 00040 Pentose and glucuronate interconversions [PATH:ko00040]	D K08323 rspA, manD; mannonate dehydratase [EC:4.2.1.8]	10	10	0	0	0	3	9	0	0	0	0	0
C 00040 Pentose and glucuronate interconversions [PATH:ko00040]	D K00880 lyxK; L-xylulokinase [EC:2.7.1.53]	0	9	0	0	0	9	33	0	0	0	0	0
C 00040 Pentose and glucuronate interconversions [PATH:ko00040]	D K00853 araB; L-ribulokinase [EC:2.7.1.16]	5	5	0	4	0	0	0	0	0	0	0	0
C 00040 Pentose and glucuronate interconversions [PATH:ko00040]	D K03079 ulaE, sgaU, sgbU; L-ribulose-5-phosphate 3-epimerase [EC:5.1.3.22]	5	3	0	0	7	2	0	15	0	0	0	3
C 00040 Pentose and glucuronate interconversions [PATH:ko00040]	D K09988 lyxA; D-lyxose ketol-isomerase [EC:5.3.1.15]	34	2	0	0	0	8	4	0	0	0	0	0
C 00040 Pentose and glucuronate interconversions [PATH:ko00040]	D K03077 araD, ulaF, sgaE, sgbE; L-ribulose-5-phosphate 4-epimerase [EC:5.1.3.4]	0	1	0	0	0	0	0	0	0	0	0	0
C 00040 Pentose and glucuronate interconversions [PATH:ko00040]	D K01195 uidA, GUSB; beta-glucuronidase [EC:3.2.1.31]	27	0	0	27	0	0	1	0	20	28	0	1
C 00040 Pentose and glucuronate interconversions [PATH:ko00040]	D K08322 rspB; L-gulonate 5-dehydrogenase [EC:1.1.1.380]	25	0	0	0	0	0	17	0	0	0	0	0
C 00040 Pentose and glucuronate interconversions [PATH:ko00040]	D K01728 pel; pectate lyase [EC:4.2.2.2]	4	0	0	5	1	0	2	8	27	0	43	27
C 00040 Pentose and glucuronate interconversions [PATH:ko00040]	D K18106 GAAA; D-galacturonate reductase [EC:1.1.1.-]	2	0	0	0	4	0	0	0	0	0	0	0
C 00040 Pentose and glucuronate interconversions [PATH:ko00040]	D K00963 UGP2, galU, galF; UTP--glucose-1-phosphate uridylyltransferase [EC:2.7.7.9]	0	0	0	0	17	0	0	0	0	22	4	7
C 00040 Pentose and glucuronate interconversions [PATH:ko00040]	D K01731 pelW; pectate disaccharide-lyase [EC:4.2.2.9]	0	0	0	0	0	0	0	0	4	1	0	0
C 00040 Pentose and glucuronate interconversions [PATH:ko00040]	D K00041 uxaB; tagaturonate reductase [EC:1.1.1.58]	0	0	0	0	0	0	0	0	0	0	23	0
C 00040 Pentose and glucuronate interconversions [PATH:ko00040]	D K01730 ogl; oligogalacturonide lyase [EC:4.2.2.6]	0	0	0	0	0	0	8	0	0	0	1	0
C 00040 Pentose and glucuronate interconversions [PATH:ko00040]	D K01184 E3.2.1.15; polygalacturonase [EC:3.2.1.15]	0	0	0	1	0	0	0	0	0	0	0	0
C 00051 Fructose and mannose metabolism [PATH:ko00051]	D K00882 fruK; 1-phosphofructokinase [EC:2.7.1.56]	30	28	112	18	17	15	2	26	8	48	15	0
C 00051 Fructose and mannose metabolism [PATH:ko00051]	D K00847 E2.7.1.4, scrK; fructokinase [EC:2.7.1.4]	84	55	105	1	10	3	1	38	5	112	41	17
C 00051 Fructose and mannose metabolism [PATH:ko00051]	D K05305 FUK; fucokinase [EC:2.7.1.52]	55	0	60	0	0	0	0	0	0	0	0	0
C 00051 Fructose and mannose metabolism [PATH:ko00051]	D K01628 fucA; L-fuculose-phosphate aldolase [EC:4.1.2.17]	106	128	46	90	59	23	14	17	33	50	20	3
C 00051 Fructose and mannose metabolism [PATH:ko00051]	D K02768 fruB; fructose PTS system EIIA component [EC:2.7.1.202]	37	106	31	22	90	56	80	15	12	51	62	0
C 00051 Fructose and mannose metabolism [PATH:ko00051]	D K01818 fucI; L-fucose/D-arabinose isomerase [EC:5.3.1.25 5.3.1.3]	19	12	14	0	0	0	17	0	0	0	18	0
C 00051 Fructose and mannose metabolism [PATH:ko00051]	D K02377 TSTA3, fcl; GDP-L-fucose synthase [EC:1.1.1.271]	0	0	12	21	0	0	3	1	0	0	0	0
C 00051 Fructose and mannose metabolism [PATH:ko00051]	D K02796 manZ; mannose PTS system EIID component	5	3	11	0	49	27	0	0	0	0	5	0
C 00051 Fructose and mannose metabolism [PATH:ko00051]	D K02794 manX; mannose PTS system EIIAB component [EC:2.7.1.191]	0	12	7	0	13	16	0	0	0	2	0	0
C 00051 Fructose and mannose metabolism [PATH:ko00051]	D K02795 manY; mannose PTS system EIIC component	16	7	3	0	41	10	0	0	0	5	1	0
C 00051 Fructose and mannose metabolism [PATH:ko00051]	D K02793 manXa; mannose PTS system EIIA component [EC:2.7.1.191]	14	7	1	0	16	9	0	0	0	3	1	0
C 00051 Fructose and mannose metabolism [PATH:ko00051]	D K03332 fruA; fructan beta-fructosidase [EC:3.2.1.80]	12	84	0	23	0	0	0	23	0	0	4	0
C 00051 Fructose and mannose metabolism [PATH:ko00051]	D K00009 mtlD; mannitol-1-phosphate 5-dehydrogenase [EC:1.1.1.17]	54	45	0	40	14	69	1	0	34	64	5	4
C 00051 Fructose and mannose metabolism [PATH:ko00051]	D K00863 DAK, TKFC; triose/dihydroxyacetone kinase / FAD-AMP lyase (cyclizing) [EC:2.7.1.28 2.7.1.29 4.6.1.15]	40	43	0	0	21	14	7	0	0	0	0	0
C 00051 Fructose and mannose metabolism [PATH:ko00051]	D K01809 manA, MPI; mannose-6-phosphate isomerase [EC:5.3.1.8]	13	21	0	48	14	8	17	8	4	12	8	5
C 00051 Fructose and mannose metabolism [PATH:ko00051]	D K00971 manC, cpsB; mannose-1-phosphate guanylyltransferase [EC:2.7.7.13]	0	14	0	9	0	0	0	0	57	43	0	0
C 00051 Fructose and mannose metabolism [PATH:ko00051]	D K19270 hxpA; mannitol-1-/sugar-/sorbitol-6-phosphatase [EC:3.1.3.22 3.1.3.23 3.1.3.50]	0	9	0	0	0	0	0	0	0	0	0	0
C 00051 Fructose and mannose metabolism [PATH:ko00051]	D K02770 fruA; fructose PTS system EIIBC or EIIC component [EC:2.7.1.202]	0	4	0	0	5	1	7	0	0	0	0	0
C 00051 Fructose and mannose metabolism [PATH:ko00051]	D K01218 gmuG; mannan endo-1,4-beta-mannosidase [EC:3.2.1.78]	27	0	0	87	2	1	20	51	1	2	52	2
C 00051 Fructose and mannose metabolism [PATH:ko00051]	D K01795 algG; mannuronan 5-epimerase [EC:5.1.3.37]	1	0	0	0	1	0	0	0	0	0	0	0
C 00051 Fructose and mannose metabolism [PATH:ko00051]	D K02798 cmtB; mannitol PTS system EIIA component [EC:2.7.1.197]	0	0	0	0	23	1	8	0	0	7	0	0
C 00051 Fructose and mannose metabolism [PATH:ko00051]	D K19956 sorE; L-sorbose 1-phosphate reductase [EC:1.1.1.-]	0	0	0	0	12	0	6	7	0	6	0	0
C 00051 Fructose and mannose metabolism [PATH:ko00051]	D K01711 gmd, GMDS; GDPmannose 4,6-dehydratase [EC:4.2.1.47]	0	0	0	7	0	0	1	0	0	0	31	0
C 00051 Fructose and mannose metabolism [PATH:ko00051]	D K15856 rmd; GDP-4-dehydro-6-deoxy-D-mannose reductase [EC:1.1.1.281]	0	0	0	0	0	0	0	0	0	0	11	0
C 00051 Fructose and mannose metabolism [PATH:ko00051]	D K19355 MAN; mannan endo-1,4-beta-mannosidase [EC:3.2.1.78]	0	0	0	3	4	0	0	2	0	0	10	0
C 00051 Fructose and mannose metabolism [PATH:ko00051]	D K02771 levG; fructose PTS system EIID component	0	0	0	0	7	0	0	0	0	0	0	0
C 00051 Fructose and mannose metabolism [PATH:ko00051]	D K02781 srlB; glucitol/sorbitol PTS system EIIA component [EC:2.7.1.198]	0	0	0	0	8	0	0	0	0	0	0	0
C 00051 Fructose and mannose metabolism [PATH:ko00051]	D K02782 srlE; glucitol/sorbitol PTS system EIIB component [EC:2.7.1.198]	0	0	0	0	1	0	0	0	0	0	0	0
C 00051 Fructose and mannose metabolism [PATH:ko00051]	D K02783 srlA; glucitol/sorbitol PTS system EIIC component	0	0	0	0	2	0	0	0	0	0	0	0
C 00051 Fructose and mannose metabolism [PATH:ko00051]	D K21883 lra5; 2-dehydro-3-deoxy-L-rhamnonate dehydrogenase (NAD+) [EC:1.1.1.401]	0	0	0	0	0	0	0	0	0	0	0	0
C 00051 Fructose and mannose metabolism [PATH:ko00051]	D K01729 algL; poly(beta-D-mannuronate) lyase [EC:4.2.2.3]	0	0	0	0	0	1	0	0	0	0	0	0
C 00052 Galactose metabolism [PATH:ko00052]	D K07407 E3.2.1.22B, galA, rafA; alpha-galactosidase [EC:3.2.1.22]	36	111	113	96	0	3	18	28	0	55	46	6
C 00052 Galactose metabolism [PATH:ko00052]	D K01193 INV, sacA; beta-fructofuranosidase [EC:3.2.1.26]	87	36	79	0	28	0	11	26	0	63	47	2
C 00052 Galactose metabolism [PATH:ko00052]	D K01182 IMA, malL; oligo-1,6-glucosidase [EC:3.2.1.10]	108	18	71	23	8	51	3	2	0	2	35	0
C 00052 Galactose metabolism [PATH:ko00052]	D K01190 lacZ; beta-galactosidase [EC:3.2.1.23]	246	19	49	311	1	84	52	12	21	227	186	5
C 00052 Galactose metabolism [PATH:ko00052]	D K01854 glf; UDP-galactopyranose mutase [EC:5.4.99.9]	49	16	43	28	15	38	0	33	53	46	102	17
C 00052 Galactose metabolism [PATH:ko00052]	D K01784 galE, GALE; UDP-glucose 4-epimerase [EC:5.1.3.2]	58	79	36	26	69	16	11	13	5	83	58	5
C 00052 Galactose metabolism [PATH:ko00052]	D K00849 galK; galactokinase [EC:2.7.1.6]	20	25	32	55	44	20	14	4	29	139	11	0
C 00052 Galactose metabolism [PATH:ko00052]	D K00965 galT, GALT; UDPglucose--hexose-1-phosphate uridylyltransferase [EC:2.7.7.12]	98	38	28	35	6	10	0	8	13	45	29	0
C 00052 Galactose metabolism [PATH:ko00052]	D K01187 malZ; alpha-glucosidase [EC:3.2.1.20]	226	77	13	68	0	50	26	29	20	40	26	12
C 00052 Galactose metabolism [PATH:ko00052]	D K02744 agaF; N-acetylgalactosamine PTS system EIIA component [EC:2.7.1.-]	0	13	4	0	6	15	7	0	0	10	0	0
C 00052 Galactose metabolism [PATH:ko00052]	D K01684 dgoD; galactonate dehydratase [EC:4.2.1.6]	0	19	0	0	0	0	13	1	0	34	0	0
C 00052 Galactose metabolism [PATH:ko00052]	D K12308 bgaB, lacA; beta-galactosidase [EC:3.2.1.23]	105	15	0	0	0	0	37	27	0	0	0	0
C 00052 Galactose metabolism [PATH:ko00052]	D K02775 gatC, sgcC; galactitol PTS system EIIC component	0	12	0	0	18	1	1	0	0	15	0	5
C 00052 Galactose metabolism [PATH:ko00052]	D K12112 ebgC; evolved beta-galactosidase subunit beta	0	12	0	0	0	0	7	0	0	0	0	0
C 00052 Galactose metabolism [PATH:ko00052]	D K02747 agaE; N-acetylgalactosamine PTS system EIID component	0	9	0	0	0	0	1	0	0	17	0	0
C 00052 Galactose metabolism [PATH:ko00052]	D K02774 gatB, sgcB; galactitol PTS system EIIB component [EC:2.7.1.200]	0	8	0	0	15	0	1	0	0	0	0	0
C 00052 Galactose metabolism [PATH:ko00052]	D K02745 agaV; N-acetylgalactosamine PTS system EIIB component [EC:2.7.1.-]	0	7	0	0	0	0	2	0	0	11	0	0
C 00052 Galactose metabolism [PATH:ko00052]	D K02746 agaW; N-acetylgalactosamine PTS system EIIC component	0	7	0	0	0	0	2	0	0	10	0	0
C 00052 Galactose metabolism [PATH:ko00052]	D K00883 dgoK; 2-dehydro-3-deoxygalactonokinase [EC:2.7.1.58]	0	4	0	0	0	0	0	0	0	0	0	0
C 00052 Galactose metabolism [PATH:ko00052]	D K08302 gatY-kbaY; tagatose 1,6-diphosphate aldolase GatY/KbaY [EC:4.1.2.40]	0	0	0	0	9	0	0	0	0	14	0	0
C 00052 Galactose metabolism [PATH:ko00052]	D K10985 agaC; galactosamine PTS system EIIC component	0	0	0	0	0	7	0	0	0	0	0	0
C 00052 Galactose metabolism [PATH:ko00052]	D K01220 E3.2.1.85, lacG; 6-phospho-beta-galactosidase [EC:3.2.1.85]	0	0	0	0	0	0	0	0	0	0	0	0
C 00052 Galactose metabolism [PATH:ko00052]	D K01635 lacD; tagatose 1,6-diphosphate aldolase [EC:4.1.2.40]	0	0	0	0	0	0	0	0	0	0	0	0
C 00052 Galactose metabolism [PATH:ko00052]	D K04618 GAOA; galactose oxidase [EC:1.1.3.9]	0	0	0	0	0	0	0	0	0	0	0	0
C 00053 Ascorbate and aldarate metabolism [PATH:ko00053]	D K01706 gudD; glucarate dehydratase [EC:4.2.1.40]	0	0	9	0	0	0	30	0	0	0	0	3
C 00053 Ascorbate and aldarate metabolism [PATH:ko00053]	D K03476 ulaG; L-ascorbate 6-phosphate lactonase [EC:3.1.1.-]	1	0	0	0	20	0	15	4	0	0	0	0
C 00053 Ascorbate and aldarate metabolism [PATH:ko00053]	D K02822 ulaB, sgaB; ascorbate PTS system EIIB component [EC:2.7.1.194]	0	0	0	0	19	1	27	0	0	0	0	0
C 00053 Ascorbate and aldarate metabolism [PATH:ko00053]	D K03475 ulaA, sgaT; ascorbate PTS system EIIC component	0	0	0	0	10	3	18	0	0	0	0	0
C 00500 Starch and sucrose metabolism [PATH:ko00500]	D K00975 glgC; glucose-1-phosphate adenylyltransferase [EC:2.7.7.27]	80	46	147	33	7	8	82	3	17	56	35	32
C 00500 Starch and sucrose metabolism [PATH:ko00500]	D K00688 PYG, glgP; glycogen phosphorylase [EC:2.4.1.1]	168	111	99	88	29	12	5	29	25	59	24	26
C 00500 Starch and sucrose metabolism [PATH:ko00500]	D K01214 ISA, treX; isoamylase [EC:3.2.1.68]	111	39	95	36	3	45	10	0	15	0	2	0
C 00500 Starch and sucrose metabolism [PATH:ko00500]	D K00700 GBE1, glgB; 1,4-alpha-glucan branching enzyme [EC:2.4.1.18]	192	73	93	33	26	11	12	33	22	215	11	28
C 00500 Starch and sucrose metabolism [PATH:ko00500]	D K00703 glgA; starch synthase [EC:2.4.1.21]	100	51	67	44	17	8	3	8	36	47	22	27
C 00500 Starch and sucrose metabolism [PATH:ko00500]	D K00705 malQ; 4-alpha-glucanotransferase [EC:2.4.1.25]	55	48	66	24	5	27	9	1	16	107	11	24
C 00500 Starch and sucrose metabolism [PATH:ko00500]	D K05341 E2.4.1.4; amylosucrase [EC:2.4.1.4]	53	4	64	0	0	0	8	21	0	121	14	0
C 00500 Starch and sucrose metabolism [PATH:ko00500]	D K01179 E3.2.1.4; endoglucanase [EC:3.2.1.4]	60	51	49	137	14	32	40	56	21	3	177	145
C 00500 Starch and sucrose metabolism [PATH:ko00500]	D K05349 bglX; beta-glucosidase [EC:3.2.1.21]	99	21	46	82	11	0	115	10	0	138	34	0
C 00500 Starch and sucrose metabolism [PATH:ko00500]	D K06896 mapP; maltose 6'-phosphate phosphatase [EC:3.1.3.90]	0	8	16	0	0	2	3	0	0	0	0	0
C 00500 Starch and sucrose metabolism [PATH:ko00500]	D K01838 pgmB; beta-phosphoglucomutase [EC:5.4.2.6]	61	0	11	50	5	38	16	5	3	30	12	14
C 00500 Starch and sucrose metabolism [PATH:ko00500]	D K02759 celC, chbA; cellobiose PTS system EIIA component [EC:2.7.1.196 2.7.1.205]	0	11	6	3	5	14	0	0	0	0	0	0
C 00500 Starch and sucrose metabolism [PATH:ko00500]	D K02760 celA, chbB; cellobiose PTS system EIIB component [EC:2.7.1.196 2.7.1.205]	0	10	5	4	4	11	1	0	0	0	0	0
C 00500 Starch and sucrose metabolism [PATH:ko00500]	D K01212 sacC, levB; levanase [EC:3.2.1.65]	0	0	5	23	1	0	0	0	0	0	1	0
C 00500 Starch and sucrose metabolism [PATH:ko00500]	D K02761 celB, chbC; cellobiose PTS system EIIC component	0	16	2	3	3	11	5	0	0	0	0	0
C 00500 Starch and sucrose metabolism [PATH:ko00500]	D K01087 otsB; trehalose 6-phosphate phosphatase [EC:3.1.3.12]	0	39	1	15	0	0	0	0	0	0	2	0
C 00500 Starch and sucrose metabolism [PATH:ko00500]	D K01176 AMY, amyA, malS; alpha-amylase [EC:3.2.1.1]	10	13	1	74	8	36	17	17	2	0	42	71
C 00500 Starch and sucrose metabolism [PATH:ko00500]	D K01226 treC; trehalose-6-phosphate hydrolase [EC:3.2.1.93]	0	15	0	1	26	3	4	0	0	0	0	0
C 00500 Starch and sucrose metabolism [PATH:ko00500]	D K00978 rfbF; glucose-1-phosphate cytidylyltransferase [EC:2.7.7.33]	20	13	0	20	0	9	10	0	0	0	0	0
C 00500 Starch and sucrose metabolism [PATH:ko00500]	D K05350 bglB; beta-glucosidase [EC:3.2.1.21]	61	6	0	25	0	0	11	0	19	36	25	0
C 00500 Starch and sucrose metabolism [PATH:ko00500]	D K00689 E2.4.1.5; dextransucrase [EC:2.4.1.5]	4	2	0	3	0	0	0	2	0	0	0	0
C 00500 Starch and sucrose metabolism [PATH:ko00500]	D K00694 bcsA; cellulose synthase (UDP-forming) [EC:2.4.1.12]	0	1	0	0	0	0	0	15	10	21	1	0
C 00500 Starch and sucrose metabolism [PATH:ko00500]	D K01210 E3.2.1.58; glucan 1,3-beta-glucosidase [EC:3.2.1.58]	31	0	0	0	0	0	8	0	0	0	0	0
C 00500 Starch and sucrose metabolism [PATH:ko00500]	D K00702 E2.4.1.20; cellobiose phosphorylase [EC:2.4.1.20]	30	0	0	45	0	2	0	15	10	72	8	0
C 00500 Starch and sucrose metabolism [PATH:ko00500]	D K00692 sacB; levansucrase [EC:2.4.1.10]	20	0	0	2	8	0	0	3	0	0	24	12
C 00500 Starch and sucrose metabolism [PATH:ko00500]	D K05342 treP; alpha,alpha-trehalose phosphorylase [EC:2.4.1.64]	16	0	0	0	0	0	0	0	0	0	0	0
C 00500 Starch and sucrose metabolism [PATH:ko00500]	D K00690 E2.4.1.7; sucrose phosphorylase [EC:2.4.1.7]	13	0	0	25	0	11	0	0	0	0	0	0
C 00500 Starch and sucrose metabolism [PATH:ko00500]	D K20811 inuJ; inulosucrase [EC:2.4.1.9]	13	0	0	0	0	0	1	0	0	0	1	0
C 00500 Starch and sucrose metabolism [PATH:ko00500]	D K19668 CBH2, cbhA; cellulose 1,4-beta-cellobiosidase [EC:3.2.1.91]	2	0	0	0	0	2	0	0	0	0	0	0
C 00500 Starch and sucrose metabolism [PATH:ko00500]	D K01200 pulA; pullulanase [EC:3.2.1.41]	0	0	0	17	6	0	25	1	0	56	4	0
C 00500 Starch and sucrose metabolism [PATH:ko00500]	D K05343 treS; maltose alpha-D-glucosyltransferase / alpha-amylase [EC:5.4.99.16 3.2.1.1]	0	0	0	0	0	0	0	1	0	0	5	0
C 00500 Starch and sucrose metabolism [PATH:ko00500]	D K01208 cd, ma, nplT; cyclomaltodextrinase / maltogenic alpha-amylase / neopullulanase [EC:3.2.1.54 3.2.1.133 3.2.1.135]	0	0	0	6	0	0	12	0	0	0	0	0
C 00500 Starch and sucrose metabolism [PATH:ko00500]	D K01194 TREH, treA, treF; alpha,alpha-trehalase [EC:3.2.1.28]	0	0	0	0	0	0	0	0	0	0	0	0
C 00500 Starch and sucrose metabolism [PATH:ko00500]	D K00691 mapA; maltose phosphorylase [EC:2.4.1.8]	0	0	0	0	0	0	18	0	0	0	0	0
C 00500 Starch and sucrose metabolism [PATH:ko00500]	D K16153 K16153; glycogen phosphorylase/synthase [EC:2.4.1.1 2.4.1.11]	0	0	0	0	0	0	0	0	0	0	0	0
C 00500 Starch and sucrose metabolism [PATH:ko00500]	D K05988 dexA; dextranase [EC:3.2.1.11]	0	0	0	0	0	0	2	0	0	0	6	1
C 00500 Starch and sucrose metabolism [PATH:ko00500]	D K16150 K16150; glycogen synthase [EC:2.4.1.11]	0	0	0	0	0	0	0	0	0	0	0	0
C 00500 Starch and sucrose metabolism [PATH:ko00500]	D K01178 SGA1; glucoamylase [EC:3.2.1.3]	0	0	0	0	0	0	0	1	0	0	0	0
C 00500 Starch and sucrose metabolism [PATH:ko00500]	D K16148 glgM; alpha-maltose-1-phosphate synthase [EC:2.4.1.342]	0	0	0	0	0	0	0	0	0	0	0	0
C 00520 Amino sugar and nucleotide sugar metabolism [PATH:ko00520]	D K00820 glmS, GFPT; glutamine---fructose-6-phosphate transaminase (isomerizing) [EC:2.6.1.16]	171	21	108	23	5	10	4	5	35	44	11	38
C 00520 Amino sugar and nucleotide sugar metabolism [PATH:ko00520]	D K03431 glmM; phosphoglucosamine mutase [EC:5.4.2.10]	25	38	97	20	10	12	3	4	24	285	15	23
C 00520 Amino sugar and nucleotide sugar metabolism [PATH:ko00520]	D K00075 murB; UDP-N-acetylmuramate dehydrogenase [EC:1.3.1.98]	54	22	82	10	9	9	1	15	10	45	7	15
C 00520 Amino sugar and nucleotide sugar metabolism [PATH:ko00520]	D K04042 glmU; bifunctional UDP-N-acetylglucosamine pyrophosphorylase / glucosamine-1-phosphate N-acetyltransferase [EC:2.7.7.23 2.3.1.157]	28	19	74	65	4	5	0	6	18	43	33	33
C 00520 Amino sugar and nucleotide sugar metabolism [PATH:ko00520]	D K01443 nagA, AMDHD2; N-acetylglucosamine-6-phosphate deacetylase [EC:3.5.1.25]	50	22	73	8	55	14	1	36	9	33	11	36
C 00520 Amino sugar and nucleotide sugar metabolism [PATH:ko00520]	D K00790 murA; UDP-N-acetylglucosamine 1-carboxyvinyltransferase [EC:2.5.1.7]	75	48	45	20	4	69	10	4	11	46	16	77
C 00520 Amino sugar and nucleotide sugar metabolism [PATH:ko00520]	D K01639 E4.1.3.3, nanA, NPL; N-acetylneuraminate lyase [EC:4.1.3.3]	6	31	42	0	0	5	4	0	0	48	0	7
C 00520 Amino sugar and nucleotide sugar metabolism [PATH:ko00520]	D K13010 per, rfbE; perosamine synthetase [EC:2.6.1.102]	17	8	25	11	8	0	4	0	9	0	125	0
C 00520 Amino sugar and nucleotide sugar metabolism [PATH:ko00520]	D K01788 nanE; N-acylglucosamine-6-phosphate 2-epimerase [EC:5.1.3.9]	14	31	22	2	3	1	3	0	0	37	0	0
C 00520 Amino sugar and nucleotide sugar metabolism [PATH:ko00520]	D K01198 xynB; xylan 1,4-beta-xylosidase [EC:3.2.1.37]	49	12	2	17	0	4	53	0	18	2	18	0
C 00520 Amino sugar and nucleotide sugar metabolism [PATH:ko00520]	D K01709 rfbG; CDP-glucose 4,6-dehydratase [EC:4.2.1.45]	14	23	0	3	0	1	8	0	0	1	0	0
C 00520 Amino sugar and nucleotide sugar metabolism [PATH:ko00520]	D K12452 ascC, ddhC, rfbH; CDP-4-dehydro-6-deoxyglucose reductase, E1 [EC:1.17.1.1]	13	23	0	0	0	6	7	0	0	0	0	0
C 00520 Amino sugar and nucleotide sugar metabolism [PATH:ko00520]	D K08679 GAE, cap1J; UDP-glucuronate 4-epimerase [EC:5.1.3.6]	0	19	0	0	0	1	0	51	0	48	0	0
C 00520 Amino sugar and nucleotide sugar metabolism [PATH:ko00520]	D K01207 nagZ; beta-N-acetylhexosaminidase [EC:3.2.1.52]	16	13	0	48	9	16	41	14	0	0	2	8
C 00520 Amino sugar and nucleotide sugar metabolism [PATH:ko00520]	D K01209 abfA; alpha-L-arabinofuranosidase [EC:3.2.1.55]	146	12	0	19	0	0	3	0	1	0	6	0
C 00520 Amino sugar and nucleotide sugar metabolism [PATH:ko00520]	D K15894 pseB, wbjB; UDP-N-acetylglucosamine 4,6-dehydratase/5-epimerase [EC:4.2.1.115 5.1.3.-]	1	9	0	1	0	8	5	0	0	85	47	0
C 00520 Amino sugar and nucleotide sugar metabolism [PATH:ko00520]	D K07106 murQ; N-acetylmuramic acid 6-phosphate etherase [EC:4.2.1.126]	0	5	0	0	0	14	21	0	0	12	0	0
C 00520 Amino sugar and nucleotide sugar metabolism [PATH:ko00520]	D K15913 pglD; UDP-N-acetylbacillosamine N-acetyltransferase [EC:2.3.1.203]	0	4	0	0	0	0	0	0	0	0	0	0
C 00520 Amino sugar and nucleotide sugar metabolism [PATH:ko00520]	D K00983 neuA, nnaC; N-acylneuraminate cytidylyltransferase [EC:2.7.7.43]	7	3	0	27	0	0	0	0	0	0	4	0
C 00520 Amino sugar and nucleotide sugar metabolism [PATH:ko00520]	D K01791 wecB; UDP-N-acetylglucosamine 2-epimerase (non-hydrolysing) [EC:5.1.3.14]	24	2	0	0	0	1	0	0	1	75	7	35
C 00520 Amino sugar and nucleotide sugar metabolism [PATH:ko00520]	D K01183 E3.2.1.14; chitinase [EC:3.2.1.14]	10	1	0	20	14	13	10	3	1	1	50	4
C 00520 Amino sugar and nucleotide sugar metabolism [PATH:ko00520]	D K12373 HEXA_B; hexosaminidase [EC:3.2.1.52]	46	0	0	8	6	0	19	22	1	0	48	0
C 00520 Amino sugar and nucleotide sugar metabolism [PATH:ko00520]	D K13020 wlbA, bplA; UDP-N-acetyl-2-amino-2-deoxyglucuronate dehydrogenase [EC:1.1.1.335]	27	0	0	0	0	0	0	0	0	0	0	0
C 00520 Amino sugar and nucleotide sugar metabolism [PATH:ko00520]	D K18675 chbP; N,N'-diacetylchitobiose phosphorylase [EC:2.4.1.280]	19	0	0	21	0	0	6	0	0	0	0	0
C 00520 Amino sugar and nucleotide sugar metabolism [PATH:ko00520]	D K01233 csn; chitosanase [EC:3.2.1.132]	2	0	0	0	0	0	0	0	0	3	10	0
C 00520 Amino sugar and nucleotide sugar metabolism [PATH:ko00520]	D K12409 GNE; bifunctional UDP-N-acetylglucosamine 2-epimerase / N-acetylmannosamine kinase [EC:3.2.1.183 2.7.1.60]	1	0	0	0	0	0	0	0	0	0	0	0
C 00520 Amino sugar and nucleotide sugar metabolism [PATH:ko00520]	D K02474 wbpO; UDP-N-acetyl-D-glucosamine/UDP-N-acetyl-D-galactosamine dehydrogenase [EC:1.1.1.136 1.1.1.-]	0	0	0	0	0	0	0	0	0	0	0	0
C 00520 Amino sugar and nucleotide sugar metabolism [PATH:ko00520]	D K01787 RENBP; N-acylglucosamine 2-epimerase [EC:5.1.3.8]	0	0	0	0	0	0	0	0	0	0	0	28
C 00520 Amino sugar and nucleotide sugar metabolism [PATH:ko00520]	D K13017 wbpE, wlbC; UDP-2-acetamido-2-deoxy-ribo-hexuluronate aminotransferase [EC:2.6.1.98]	0	0	0	0	0	0	0	0	0	0	0	0
C 00520 Amino sugar and nucleotide sugar metabolism [PATH:ko00520]	D K13018 wbpD, wlbB; UDP-2-acetamido-3-amino-2,3-dideoxy-glucuronate N-acetyltransferase [EC:2.3.1.201]	0	0	0	0	0	0	0	0	0	0	0	0
C 00520 Amino sugar and nucleotide sugar metabolism [PATH:ko00520]	D K00972 UAP1; UDP-N-acetylglucosamine/UDP-N-acetylgalactosamine diphosphorylase [EC:2.7.7.23 2.7.7.83]	0	0	0	15	0	0	0	8	24	0	8	0
C 00520 Amino sugar and nucleotide sugar metabolism [PATH:ko00520]	D K00884 NAGK, nagK; N-acetylglucosamine kinase [EC:2.7.1.59]	0	0	0	10	0	5	0	0	0	0	0	10
C 00520 Amino sugar and nucleotide sugar metabolism [PATH:ko00520]	D K01654 neuB, nnaB; N-acetylneuraminate synthase [EC:2.5.1.56]	0	0	0	15	0	0	0	0	0	0	0	0
C 00520 Amino sugar and nucleotide sugar metabolism [PATH:ko00520]	D K10012 arnC, pmrF; undecaprenyl-phosphate 4-deoxy-4-formamido-L-arabinose transferase [EC:2.4.2.53]	0	0	0	0	1	5	0	0	0	0	1	0
C 00520 Amino sugar and nucleotide sugar metabolism [PATH:ko00520]	D K18431 legF, ptmB; CMP-N,N'-diacetyllegionaminic acid synthase [EC:2.7.7.82]	0	0	0	0	1	0	0	0	0	0	0	0
C 00520 Amino sugar and nucleotide sugar metabolism [PATH:ko00520]	D K15921 xynD; arabinoxylan arabinofuranohydrolase [EC:3.2.1.55]	0	0	0	0	0	0	0	0	0	0	5	0
C 00520 Amino sugar and nucleotide sugar metabolism [PATH:ko00520]	D K15896 pseH; UDP-4-amino-4,6-dideoxy-N-acetyl-beta-L-altrosamine N-acetyltransferase [EC:2.3.1.202]	0	0	0	0	0	0	0	0	0	0	0	0
C 00520 Amino sugar and nucleotide sugar metabolism [PATH:ko00520]	D K02472 wecC; UDP-N-acetyl-D-mannosaminuronic acid dehydrogenase [EC:1.1.1.336]	0	0	0	0	0	0	0	0	0	0	0	0
C 00520 Amino sugar and nucleotide sugar metabolism [PATH:ko00520]	D K01452 E3.5.1.41; chitin deacetylase [EC:3.5.1.41]	0	0	0	0	0	0	0	0	0	0	0	0
C 00562 Inositol phosphate metabolism [PATH:ko00562]	D K01092 E3.1.3.25, IMPA, suhB; myo-inositol-1(or 4)-monophosphatase [EC:3.1.3.25]	13	42	16	21	0	1	14	76	16	0	6	12
C 00562 Inositol phosphate metabolism [PATH:ko00562]	D K01114 plc; phospholipase C [EC:3.1.4.3]	12	0	1	2	0	0	0	1	1	1	8	9
C 00562 Inositol phosphate metabolism [PATH:ko00562]	D K03337 iolB; 5-deoxy-glucuronate isomerase [EC:5.3.1.30]	10	6	0	0	3	0	4	0	0	0	7	2
C 00562 Inositol phosphate metabolism [PATH:ko00562]	D K00010 iolG; myo-inositol 2-dehydrogenase / D-chiro-inositol 1-dehydrogenase [EC:1.1.1.18 1.1.1.369]	46	5	0	0	23	3	7	0	0	0	9	0
C 00562 Inositol phosphate metabolism [PATH:ko00562]	D K22230 iolU; scyllo-inositol 2-dehydrogenase (NADP+) [EC:1.1.1.-]	0	5	0	0	12	14	1	0	0	32	0	0
C 00562 Inositol phosphate metabolism [PATH:ko00562]	D K01771 plc; 1-phosphatidylinositol phosphodiesterase [EC:4.6.1.13]	0	1	0	3	0	1	0	0	0	0	0	0
C 00562 Inositol phosphate metabolism [PATH:ko00562]	D K03335 iolE; inosose dehydratase [EC:4.2.1.44]	34	0	0	0	9	0	0	0	0	0	7	22
C 00562 Inositol phosphate metabolism [PATH:ko00562]	D K03338 iolC; 5-dehydro-2-deoxygluconokinase [EC:2.7.1.92]	14	0	0	0	2	1	5	0	0	0	5	0
C 00562 Inositol phosphate metabolism [PATH:ko00562]	D K03336 iolD; 3D-(3,5/4)-trihydroxycyclohexane-1,2-dione acylhydrolase (decyclizing) [EC:3.7.1.22]	10	0	0	0	2	0	8	0	0	0	6	0
C 00562 Inositol phosphate metabolism [PATH:ko00562]	D K06606 iolI; 2-keto-myo-inositol isomerase [EC:5.3.99.11]	4	0	0	1	5	0	0	0	0	4	6	0
C 00562 Inositol phosphate metabolism [PATH:ko00562]	D K01099 INPP5B_F; inositol polyphosphate 5-phosphatase INPP5B/F [EC:3.1.3.36]	0	0	0	0	0	0	0	0	0	1	0	0
C 00562 Inositol phosphate metabolism [PATH:ko00562]	D K01083 E3.1.3.8; 3-phytase [EC:3.1.3.8]	0	0	0	15	1	0	0	0	0	0	0	0
C 00562 Inositol phosphate metabolism [PATH:ko00562]	D K16044 iolW; scyllo-inositol 2-dehydrogenase (NADP+) [EC:1.1.1.371]	0	0	0	0	0	0	0	0	0	0	0	0
C 00562 Inositol phosphate metabolism [PATH:ko00562]	D K16043 iolX; scyllo-inositol 2-dehydrogenase (NAD+) [EC:1.1.1.370]	0	0	0	0	5	0	0	0	0	0	0	0
C 00562 Inositol phosphate metabolism [PATH:ko00562]	D K16619 plc, cpa; phospholipase C / alpha-toxin [EC:3.1.4.3]	0	0	0	0	0	0	0	0	0	0	0	0
C 00562 Inositol phosphate metabolism [PATH:ko00562]	D K07281 ipct; 1L-myo-inositol 1-phosphate cytidylyltransferase [EC:2.7.7.74]	0	0	0	0	0	0	0	0	0	0	2	0
C 00562 Inositol phosphate metabolism [PATH:ko00562]	D K07291 dipps; CDP-L-myo-inositol myo-inositolphosphotransferase [EC:2.7.8.34]	0	0	0	0	0	0	0	0	0	0	1	0
C 00562 Inositol phosphate metabolism [PATH:ko00562]	D K00914 PIK3C3, VPS34; phosphatidylinositol 3-kinase [EC:2.7.1.137]	0	0	0	0	0	0	0	0	1	0	0	0
C 00620 Pyruvate metabolism [PATH:ko00620]	D K01649 leuA, IMS; 2-isopropylmalate synthase [EC:2.3.3.13]	72	44	46	27	7	6	0	13	15	70	5	28
C 00620 Pyruvate metabolism [PATH:ko00620]	D K01571 oadA; oxaloacetate decarboxylase (Na+ extruding) subunit alpha [EC:7.2.4.2]	47	26	38	22	0	0	0	6	21	42	14	0
C 00620 Pyruvate metabolism [PATH:ko00620]	D K00027 ME2, sfcA, maeA; malate dehydrogenase (oxaloacetate-decarboxylating) [EC:1.1.1.38]	72	27	36	18	17	3	7	7	18	44	69	49
C 00620 Pyruvate metabolism [PATH:ko00620]	D K01069 gloB, gloC, HAGH; hydroxyacylglutathione hydrolase [EC:3.1.2.6]	37	19	31	30	3	13	2	1	23	0	1	5
C 00620 Pyruvate metabolism [PATH:ko00620]	D K01512 acyP; acylphosphatase [EC:3.6.1.7]	11	38	26	3	15	16	2	16	0	0	4	0
C 00620 Pyruvate metabolism [PATH:ko00620]	D K01759 GLO1, gloA; lactoylglutathione lyase [EC:4.4.1.5]	58	23	23	1	7	13	1	27	0	44	3	14
C 00620 Pyruvate metabolism [PATH:ko00620]	D K00158 E1.2.3.3, poxL; pyruvate oxidase [EC:1.2.3.3]	0	4	1	0	0	0	0	0	0	0	0	0
C 00620 Pyruvate metabolism [PATH:ko00620]	D K22373 larA; lactate racemase [EC:5.1.2.1]	14	31	0	0	14	0	0	7	0	0	0	0
C 00620 Pyruvate metabolism [PATH:ko00620]	D K00101 lldD; L-lactate dehydrogenase (cytochrome) [EC:1.1.2.3]	0	5	0	0	0	0	0	0	0	0	0	0
C 00620 Pyruvate metabolism [PATH:ko00620]	D K03778 ldhA; D-lactate dehydrogenase [EC:1.1.1.28]	5	0	0	2	0	0	2	51	3	0	29	0
C 00620 Pyruvate metabolism [PATH:ko00620]	D K00156 poxB; pyruvate dehydrogenase (quinone) [EC:1.2.5.1]	0	0	0	0	0	0	0	0	0	5	0	0
C 00620 Pyruvate metabolism [PATH:ko00620]	D K01067 E3.1.2.1, ACH1; acetyl-CoA hydrolase [EC:3.1.2.1]	0	0	0	0	0	0	0	0	0	0	0	11
C 00620 Pyruvate metabolism [PATH:ko00620]	D K01595 ppc; phosphoenolpyruvate carboxylase [EC:4.1.1.31]	0	0	0	0	0	0	0	0	0	0	0	0
C 00620 Pyruvate metabolism [PATH:ko00620]	D K00102 LDHD, dld; D-lactate dehydrogenase (cytochrome) [EC:1.1.2.4]	0	0	0	0	0	0	0	0	0	0	0	0
C 00620 Pyruvate metabolism [PATH:ko00620]	D K18930 dld; D-lactate dehydrogenase	0	0	0	0	0	0	0	0	0	0	0	0
C 00620 Pyruvate metabolism [PATH:ko00620]	D K03777 dld; D-lactate dehydrogenase (quinone) [EC:1.1.5.12]	0	0	0	0	0	0	0	0	0	0	0	0
C 00620 Pyruvate metabolism [PATH:ko00620]	D K07248 aldA; lactaldehyde dehydrogenase / glycolaldehyde dehydrogenase [EC:1.2.1.22 1.2.1.21]	0	0	0	0	0	0	0	0	0	0	0	0
C 00620 Pyruvate metabolism [PATH:ko00620]	D K04021 eutE; aldehyde dehydrogenase	0	0	0	0	0	1	0	0	0	0	0	0
C 00630 Glyoxylate and dicarboxylate metabolism [PATH:ko00630]	D K01915 glnA, GLUL; glutamine synthetase [EC:6.3.1.2]	114	63	105	117	10	35	7	16	46	89	11	20
C 00630 Glyoxylate and dicarboxylate metabolism [PATH:ko00630]	D K01091 gph; phosphoglycolate phosphatase [EC:3.1.3.18]	136	121	99	65	30	54	10	13	72	84	13	29
C 00630 Glyoxylate and dicarboxylate metabolism [PATH:ko00630]	D K00600 glyA, SHMT; glycine hydroxymethyltransferase [EC:2.1.2.1]	24	39	46	31	3	20	1	10	23	43	21	21
C 00630 Glyoxylate and dicarboxylate metabolism [PATH:ko00630]	D K00042 garR, glxR; 2-hydroxy-3-oxopropionate reductase [EC:1.1.1.60]	2	0	44	0	0	0	4	0	7	0	0	17
C 00630 Glyoxylate and dicarboxylate metabolism [PATH:ko00630]	D K03779 ttdA; L(+)-tartrate dehydratase alpha subunit [EC:4.2.1.32]	0	1	43	12	0	0	0	0	0	0	13	0
C 00630 Glyoxylate and dicarboxylate metabolism [PATH:ko00630]	D K00018 hprA; glycerate dehydrogenase [EC:1.1.1.29]	18	85	12	19	0	5	6	2	11	22	24	0
C 00630 Glyoxylate and dicarboxylate metabolism [PATH:ko00630]	D K00283 gcvPB; glycine dehydrogenase subunit 2 [EC:1.4.4.2]	0	84	0	0	0	2	24	0	0	0	0	3
C 00630 Glyoxylate and dicarboxylate metabolism [PATH:ko00630]	D K00605 gcvT, AMT; aminomethyltransferase [EC:2.1.2.10]	2	46	0	0	0	0	13	0	0	0	0	7
C 00630 Glyoxylate and dicarboxylate metabolism [PATH:ko00630]	D K00281 GLDC, gcvP; glycine dehydrogenase [EC:1.4.4.2]	0	46	0	0	0	10	10	0	0	0	0	4
C 00630 Glyoxylate and dicarboxylate metabolism [PATH:ko00630]	D K00865 glxK, garK; glycerate 2-kinase [EC:2.7.1.165]	41	40	0	58	10	17	10	34	0	0	51	0
C 00630 Glyoxylate and dicarboxylate metabolism [PATH:ko00630]	D K02437 gcvH, GCSH; glycine cleavage system H protein	0	34	0	0	0	5	1	0	0	0	0	11
C 00630 Glyoxylate and dicarboxylate metabolism [PATH:ko00630]	D K00127 fdoI, fdsG; formate dehydrogenase subunit gamma	0	21	0	0	2	0	0	0	0	0	0	9
C 00630 Glyoxylate and dicarboxylate metabolism [PATH:ko00630]	D K00123 fdoG, fdhF, fdwA; formate dehydrogenase major subunit [EC:1.17.1.9]	41	6	0	0	0	0	0	0	0	0	0	0
C 00630 Glyoxylate and dicarboxylate metabolism [PATH:ko00630]	D K00104 glcD; glycolate oxidase [EC:1.1.3.15]	0	5	0	0	24	0	32	26	0	0	13	0
C 00630 Glyoxylate and dicarboxylate metabolism [PATH:ko00630]	D K00015 gyaR, GOR1; glyoxylate reductase [EC:1.1.1.26]	11	2	0	0	0	0	1	0	0	0	0	0
C 00630 Glyoxylate and dicarboxylate metabolism [PATH:ko00630]	D K01816 hyi, gip; hydroxypyruvate isomerase [EC:5.3.1.22]	14	0	0	0	0	0	0	0	0	0	0	0
C 00630 Glyoxylate and dicarboxylate metabolism [PATH:ko00630]	D K19268 glmE, mutE, mamB; methylaspartate mutase epsilon subunit [EC:5.4.99.1]	14	0	0	0	0	0	0	0	0	0	0	0
C 00630 Glyoxylate and dicarboxylate metabolism [PATH:ko00630]	D K04835 mal; methylaspartate ammonia-lyase [EC:4.3.1.2]	13	0	0	0	0	0	0	0	0	0	0	0
C 00630 Glyoxylate and dicarboxylate metabolism [PATH:ko00630]	D K03781 katE, CAT, catB, srpA; catalase [EC:1.11.1.6]	11	0	0	0	0	0	9	0	0	12	0	0
C 00630 Glyoxylate and dicarboxylate metabolism [PATH:ko00630]	D K01846 glmS, mutS, mamA; methylaspartate mutase sigma subunit [EC:5.4.99.1]	10	0	0	0	0	0	0	0	0	0	0	0
C 00630 Glyoxylate and dicarboxylate metabolism [PATH:ko00630]	D K07130 kynB; arylformamidase [EC:3.5.1.9]	7	0	0	0	0	0	5	0	0	0	4	0
C 00630 Glyoxylate and dicarboxylate metabolism [PATH:ko00630]	D K11473 glcF; glycolate oxidase iron-sulfur subunit	3	0	0	0	5	0	2	0	0	0	0	0
C 00630 Glyoxylate and dicarboxylate metabolism [PATH:ko00630]	D K01455 E3.5.1.49; formamidase [EC:3.5.1.49]	1	0	0	0	0	0	0	0	0	0	0	0
C 00630 Glyoxylate and dicarboxylate metabolism [PATH:ko00630]	D K00124 fdoH, fdsB; formate dehydrogenase iron-sulfur subunit	0	0	0	0	0	1	0	0	0	0	0	0
C 00630 Glyoxylate and dicarboxylate metabolism [PATH:ko00630]	D K01601 rbcL, cbbL; ribulose-bisphosphate carboxylase large chain [EC:4.1.1.39]	0	0	0	0	5	0	0	0	0	0	0	0
C 00630 Glyoxylate and dicarboxylate metabolism [PATH:ko00630]	D K14446 ccr; crotonyl-CoA carboxylase/reductase [EC:1.3.1.85]	0	0	0	0	0	0	0	0	0	0	1	0
C 00630 Glyoxylate and dicarboxylate metabolism [PATH:ko00630]	D K01637 E4.1.3.1, aceA; isocitrate lyase [EC:4.1.3.1]	0	0	0	0	0	0	0	0	0	0	0	0
C 00630 Glyoxylate and dicarboxylate metabolism [PATH:ko00630]	D K00122 FDH; formate dehydrogenase [EC:1.17.1.9]	0	0	0	0	0	0	0	0	0	0	0	0
C 00630 Glyoxylate and dicarboxylate metabolism [PATH:ko00630]	D K01432 AFMID; arylformamidase [EC:3.5.1.9]	0	0	0	0	0	0	0	0	0	0	0	0
C 00630 Glyoxylate and dicarboxylate metabolism [PATH:ko00630]	D K00282 gcvPA; glycine dehydrogenase subunit 1 [EC:1.4.4.2]	0	0	0	0	0	0	0	0	0	0	0	1
C 00640 Propanoate metabolism [PATH:ko00640]	D K00656 E2.3.1.54, pflD; formate C-acetyltransferase [EC:2.3.1.54]	102	55	78	28	119	50	6	1	11	63	21	4
C 00640 Propanoate metabolism [PATH:ko00640]	D K00005 gldA; glycerol dehydrogenase [EC:1.1.1.6]	20	20	46	0	16	1	0	0	0	0	28	14
C 00640 Propanoate metabolism [PATH:ko00640]	D K00925 ackA; acetate kinase [EC:2.7.2.1]	33	21	42	18	5	53	2	3	12	41	14	16
C 00640 Propanoate metabolism [PATH:ko00640]	D K00048 fucO; lactaldehyde reductase [EC:1.1.1.77]	26	23	36	11	31	0	6	15	29	47	3	0
C 00640 Propanoate metabolism [PATH:ko00640]	D K01961 accC; acetyl-CoA carboxylase, biotin carboxylase subunit [EC:6.4.1.2 6.3.4.14]	40	18	34	0	13	11	2	9	2	0	5	12
C 00640 Propanoate metabolism [PATH:ko00640]	D K00625 E2.3.1.8, pta; phosphate acetyltransferase [EC:2.3.1.8]	30	48	32	29	3	1	2	6	13	21	17	30
C 00640 Propanoate metabolism [PATH:ko00640]	D K01962 accA; acetyl-CoA carboxylase carboxyl transferase subunit alpha [EC:6.4.1.2 2.1.3.15]	64	22	31	26	10	15	22	6	11	70	29	21
C 00640 Propanoate metabolism [PATH:ko00640]	D K01965 PCCA, pccA; propionyl-CoA carboxylase alpha chain [EC:6.4.1.3]	32	24	25	7	0	11	0	4	12	30	4	0
C 00640 Propanoate metabolism [PATH:ko00640]	D K00016 LDH, ldh; L-lactate dehydrogenase [EC:1.1.1.27]	0	28	23	32	16	10	3	5	2	0	92	21
C 00640 Propanoate metabolism [PATH:ko00640]	D K01026 pct; propionate CoA-transferase [EC:2.8.3.1]	27	22	23	0	7	0	5	2	0	0	0	19
C 00640 Propanoate metabolism [PATH:ko00640]	D K15024 K15024; putative phosphotransacetylase [EC:2.3.1.8]	14	4	19	0	0	48	13	6	0	0	58	9
C 00640 Propanoate metabolism [PATH:ko00640]	D K00626 ACAT, atoB; acetyl-CoA C-acetyltransferase [EC:2.3.1.9]	8	25	15	15	23	0	6	11	0	32	0	44
C 00640 Propanoate metabolism [PATH:ko00640]	D K18471 ydjG; methylglyoxal reductase [EC:1.1.1.-]	0	3	4	0	3	4	0	0	0	38	2	0
C 00640 Propanoate metabolism [PATH:ko00640]	D K01905 acdA; acetate---CoA ligase (ADP-forming) subunit alpha [EC:6.2.1.13]	0	0	3	0	0	0	0	0	0	0	0	0
C 00640 Propanoate metabolism [PATH:ko00640]	D K00382 DLD, lpd, pdhD; dihydrolipoamide dehydrogenase [EC:1.8.1.4]	0	70	0	0	8	26	17	0	0	0	0	21
C 00640 Propanoate metabolism [PATH:ko00640]	D K01734 mgsA; methylglyoxal synthase [EC:4.2.3.3]	0	18	0	46	0	5	15	1	0	0	0	0
C 00640 Propanoate metabolism [PATH:ko00640]	D K01902 sucD; succinyl-CoA synthetase alpha subunit [EC:6.2.1.5]	0	17	0	0	0	0	3	0	0	0	0	0
C 00640 Propanoate metabolism [PATH:ko00640]	D K00170 porB; pyruvate ferredoxin oxidoreductase beta subunit [EC:1.2.7.1]	0	10	0	0	0	0	0	27	0	0	0	0
C 00640 Propanoate metabolism [PATH:ko00640]	D K00172 porC, porG; pyruvate ferredoxin oxidoreductase gamma subunit [EC:1.2.7.1]	11	7	0	6	15	0	1	0	0	0	0	0
C 00640 Propanoate metabolism [PATH:ko00640]	D K00171 porD; pyruvate ferredoxin oxidoreductase delta subunit [EC:1.2.7.1]	0	5	0	0	7	0	0	2	0	0	0	0
C 00640 Propanoate metabolism [PATH:ko00640]	D K13922 pduP; propionaldehyde dehydrogenase [EC:1.2.1.87]	28	4	0	0	0	16	2	0	0	0	23	1
C 00640 Propanoate metabolism [PATH:ko00640]	D K05606 MCEE, epi; methylmalonyl-CoA/ethylmalonyl-CoA epimerase [EC:5.1.99.1]	0	3	0	0	0	0	0	0	0	0	0	5
C 00640 Propanoate metabolism [PATH:ko00640]	D K00169 porA; pyruvate ferredoxin oxidoreductase alpha subunit [EC:1.2.7.1]	15	2	0	15	10	0	0	16	0	0	0	0
C 00640 Propanoate metabolism [PATH:ko00640]	D K13921 pduQ; 1-propanol dehydrogenase	0	2	0	0	0	0	0	0	0	0	0	10
C 00640 Propanoate metabolism [PATH:ko00640]	D K01895 ACSS1_2, acs; acetyl-CoA synthetase [EC:6.2.1.1]	14	0	0	0	0	0	0	3	0	0	3	0
C 00640 Propanoate metabolism [PATH:ko00640]	D K00140 mmsA, iolA, ALDH6A1; malonate-semialdehyde dehydrogenase (acetylating) / methylmalonate-semialdehyde dehydrogenase [EC:1.2.1.18 1.2.1.27]	4	0	0	0	0	13	0	0	0	0	24	0
C 00640 Propanoate metabolism [PATH:ko00640]	D K00823 puuE; 4-aminobutyrate aminotransferase [EC:2.6.1.19]	3	0	0	0	0	0	0	0	4	0	3	0
C 00640 Propanoate metabolism [PATH:ko00640]	D K00248 ACADS, bcd; butyryl-CoA dehydrogenase [EC:1.3.8.1]	1	0	0	20	65	1	0	8	0	25	0	28
C 00640 Propanoate metabolism [PATH:ko00640]	D K01034 atoD; acetate CoA/acetoacetate CoA-transferase alpha subunit [EC:2.8.3.8 2.8.3.9]	0	0	0	0	5	0	0	8	0	0	0	19
C 00640 Propanoate metabolism [PATH:ko00640]	D K00086 dhaT; 1,3-propanediol dehydrogenase [EC:1.1.1.202]	0	0	0	0	0	0	0	0	0	0	0	0
C 00640 Propanoate metabolism [PATH:ko00640]	D K01692 paaF, echA; enoyl-CoA hydratase [EC:4.2.1.17]	0	0	0	0	0	0	0	0	0	0	0	0
C 00640 Propanoate metabolism [PATH:ko00640]	D K20626 lcdA; lactoyl-CoA dehydratase subunit alpha [EC:4.2.1.54]	0	0	0	0	0	0	0	8	0	0	0	0
C 00640 Propanoate metabolism [PATH:ko00640]	D K11381 bkdA; 2-oxoisovalerate dehydrogenase E1 component [EC:1.2.4.4]	0	0	0	0	5	0	0	0	0	0	0	0
C 00640 Propanoate metabolism [PATH:ko00640]	D K01966 PCCB, pccB; propionyl-CoA carboxylase beta chain [EC:6.4.1.3 2.1.3.15]	0	0	0	0	0	0	0	0	0	0	0	3
C 00640 Propanoate metabolism [PATH:ko00640]	D K01848 E5.4.99.2A, mcmA1; methylmalonyl-CoA mutase, N-terminal domain [EC:5.4.99.2]	0	0	0	0	0	0	0	0	0	0	0	3
C 00640 Propanoate metabolism [PATH:ko00640]	D K01699 pduC; propanediol dehydratase large subunit [EC:4.2.1.28]	0	0	0	0	0	0	0	0	0	0	0	2
C 00640 Propanoate metabolism [PATH:ko00640]	D K01782 fadJ; 3-hydroxyacyl-CoA dehydrogenase / enoyl-CoA hydratase / 3-hydroxybutyryl-CoA epimerase [EC:1.1.1.35 4.2.1.17 5.1.2.3]	0	0	0	0	0	0	0	0	0	0	0	0
C 00640 Propanoate metabolism [PATH:ko00640]	D K01849 E5.4.99.2B, mcmA2; methylmalonyl-CoA mutase, C-terminal domain [EC:5.4.99.2]	0	0	0	0	0	0	0	0	0	0	0	1
C 00650 Butanoate metabolism [PATH:ko00650]	D K03737 por, nifJ; pyruvate-ferredoxin/flavodoxin oxidoreductase [EC:1.2.7.1 1.2.7.-]	91	48	85	22	7	9	5	9	18	34	9	42
C 00650 Butanoate metabolism [PATH:ko00650]	D K04072 adhE; acetaldehyde dehydrogenase / alcohol dehydrogenase [EC:1.2.1.10 1.1.1.1]	28	26	71	0	0	17	17	1	28	0	6	0
C 00650 Butanoate metabolism [PATH:ko00650]	D K01653 E2.2.1.6S, ilvH, ilvN; acetolactate synthase I/III small subunit [EC:2.2.1.6]	55	11	59	35	4	8	7	2	12	32	12	7
C 00650 Butanoate metabolism [PATH:ko00650]	D K01652 E2.2.1.6L, ilvB, ilvG, ilvI; acetolactate synthase I/II/III large subunit [EC:2.2.1.6]	68	81	42	49	8	38	9	13	32	82	7	21
C 00650 Butanoate metabolism [PATH:ko00650]	D K00244 frdA; fumarate reductase flavoprotein subunit [EC:1.3.5.4]	36	3	29	17	15	4	19	7	15	115	18	0
C 00650 Butanoate metabolism [PATH:ko00650]	D K00100 bdhAB; butanol dehydrogenase [EC:1.1.1.-]	28	33	27	42	62	5	87	6	0	21	44	7
C 00650 Butanoate metabolism [PATH:ko00650]	D K00074 paaH, hbd, fadB, mmgB; 3-hydroxybutyryl-CoA dehydrogenase [EC:1.1.1.157]	9	26	10	11	26	4	5	18	25	28	1	40
C 00650 Butanoate metabolism [PATH:ko00650]	D K01028 E2.8.3.5A, scoA; 3-oxoacid CoA-transferase subunit A [EC:2.8.3.5]	0	0	10	0	0	19	0	0	0	2	0	0
C 00650 Butanoate metabolism [PATH:ko00650]	D K00239 sdhA, frdA; succinate dehydrogenase / fumarate reductase, flavoprotein subunit [EC:1.3.5.1 1.3.5.4]	52	16	5	0	4	0	0	3	0	6	58	0
C 00650 Butanoate metabolism [PATH:ko00650]	D K00240 sdhB, frdB; succinate dehydrogenase / fumarate reductase, iron-sulfur subunit [EC:1.3.5.1 1.3.5.4]	0	0	1	0	0	0	0	0	0	13	0	0
C 00650 Butanoate metabolism [PATH:ko00650]	D K00929 buk; butyrate kinase [EC:2.7.2.7]	4	16	0	0	0	0	0	46	0	0	0	14
C 00650 Butanoate metabolism [PATH:ko00650]	D K01715 crt; enoyl-CoA hydratase [EC:4.2.1.17]	0	12	0	9	26	7	0	29	0	24	0	12
C 00650 Butanoate metabolism [PATH:ko00650]	D K00174 korA, oorA, oforA; 2-oxoglutarate/2-oxoacid ferredoxin oxidoreductase subunit alpha [EC:1.2.7.3 1.2.7.11]	22	10	0	0	0	0	0	0	0	0	0	24
C 00650 Butanoate metabolism [PATH:ko00650]	D K00175 korB, oorB, oforB; 2-oxoglutarate/2-oxoacid ferredoxin oxidoreductase subunit beta [EC:1.2.7.3 1.2.7.11]	11	10	0	0	0	0	0	0	0	0	6	21
C 00650 Butanoate metabolism [PATH:ko00650]	D K07246 ttuC, dmlA; tartrate dehydrogenase/decarboxylase / D-malate dehydrogenase [EC:1.1.1.93 4.1.1.73 1.1.1.83]	0	6	0	0	0	0	0	0	0	0	0	0
C 00650 Butanoate metabolism [PATH:ko00650]	D K00004 BDH, butB; (R,R)-butanediol dehydrogenase / meso-butanediol dehydrogenase / diacetyl reductase [EC:1.1.1.4 1.1.1.- 1.1.1.303]	0	2	0	0	0	0	0	0	10	0	0	0
C 00650 Butanoate metabolism [PATH:ko00650]	D K00634 ptb; phosphate butyryltransferase [EC:2.3.1.19]	8	1	0	20	2	0	0	2	9	1	2	7
C 00650 Butanoate metabolism [PATH:ko00650]	D K00209 fabV, ter; enoyl-[acyl-carrier protein] reductase / trans-2-enoyl-CoA reductase (NAD+) [EC:1.3.1.9 1.3.1.44]	20	0	0	0	5	0	0	6	0	0	0	0
C 00650 Butanoate metabolism [PATH:ko00650]	D K14534 abfD; 4-hydroxybutyryl-CoA dehydratase / vinylacetyl-CoA-Delta-isomerase [EC:4.2.1.120 5.3.3.3]	2	0	0	0	4	0	6	0	0	0	0	17
C 00650 Butanoate metabolism [PATH:ko00650]	D K01615 gcdA; glutaconyl-CoA decarboxylase subunit alpha [EC:7.2.4.5]	1	0	0	0	0	13	0	0	1	2	0	5
C 00650 Butanoate metabolism [PATH:ko00650]	D K01640 E4.1.3.4, HMGCL, hmgL; hydroxymethylglutaryl-CoA lyase [EC:4.1.3.4]	0	0	0	0	0	0	0	0	0	9	0	7
C 00650 Butanoate metabolism [PATH:ko00650]	D K00135 gabD; succinate-semialdehyde dehydrogenase / glutarate-semialdehyde dehydrogenase [EC:1.2.1.16 1.2.1.79 1.2.1.20]	0	0	0	0	10	0	0	0	0	0	0	0
C 00650 Butanoate metabolism [PATH:ko00650]	D K01027 OXCT; 3-oxoacid CoA-transferase [EC:2.8.3.5]	0	0	0	0	4	0	0	10	0	0	0	11
C 00650 Butanoate metabolism [PATH:ko00650]	D K18118 aarC, cat1; succinyl-CoA:acetate CoA-transferase [EC:2.8.3.18]	0	0	0	0	0	0	0	1	0	0	0	10
C 00650 Butanoate metabolism [PATH:ko00650]	D K03821 phbC, phaC; polyhydroxyalkanoate synthase subunit PhaC [EC:2.3.1.-]	0	0	0	8	0	0	9	0	0	0	0	0
C 00650 Butanoate metabolism [PATH:ko00650]	D K00132 E1.2.1.10; acetaldehyde dehydrogenase (acetylating) [EC:1.2.1.10]	0	0	0	0	0	8	2	0	0	0	0	0
C 00650 Butanoate metabolism [PATH:ko00650]	D K18122 cat2, abfT; 4-hydroxybutyrate CoA-transferase [EC:2.8.3.-]	0	0	0	1	0	0	8	0	0	0	0	4
C 00650 Butanoate metabolism [PATH:ko00650]	D K17865 croR; 3-hydroxybutyryl-CoA dehydratase [EC:4.2.1.55]	0	0	0	0	0	0	0	4	0	0	0	5
C 00650 Butanoate metabolism [PATH:ko00650]	D K01040 gctB; glutaconate CoA-transferase, subunit B [EC:2.8.3.12]	0	0	0	0	0	4	0	0	0	0	0	0
C 00650 Butanoate metabolism [PATH:ko00650]	D K01580 E4.1.1.15, gadB, gadA, GAD; glutamate decarboxylase [EC:4.1.1.15]	0	0	0	0	0	0	0	0	0	0	0	0
C 00650 Butanoate metabolism [PATH:ko00650]	D K04073 mhpF; acetaldehyde dehydrogenase [EC:1.2.1.10]	0	0	0	0	0	0	2	0	0	0	0	1
C 00650 Butanoate metabolism [PATH:ko00650]	D K01039 gctA; glutaconate CoA-transferase, subunit A [EC:2.8.3.12]	0	0	0	0	0	2	0	0	0	0	0	0
C 00660 C5-Branched dibasic acid metabolism [PATH:ko00660]	D K01703 leuC, IPMI-L; 3-isopropylmalate/(R)-2-methylmalate dehydratase large subunit [EC:4.2.1.33 4.2.1.35]	83	46	73	49	17	9	7	10	28	58	13	10
C 00660 C5-Branched dibasic acid metabolism [PATH:ko00660]	D K00052 leuB, IMDH; 3-isopropylmalate dehydrogenase [EC:1.1.1.85]	69	31	37	25	5	8	1	10	15	40	4	20
C 00660 C5-Branched dibasic acid metabolism [PATH:ko00660]	D K01704 leuD, IPMI-S; 3-isopropylmalate/(R)-2-methylmalate dehydratase small subunit [EC:4.2.1.33 4.2.1.35]	0	11	0	46	0	2	1	19	0	29	3	9
C 00660 C5-Branched dibasic acid metabolism [PATH:ko00660]	D K10218 ligK, galC; 4-hydroxy-4-methyl-2-oxoglutarate aldolase [EC:4.1.3.17]	0	0	0	0	0	0	0	0	0	0	0	0
